# Supplementary material for: Polysome Profiling of a Human Glioblastoma Reveals Intratumoral Heterogeneity
Source: Int J Mol Sci. 2019 May 2;20(9):2177. doi: 10.3390/ijms20092177 (PMC6539516; doi:10.3390/ijms20092177)
Supplement: Supplementary file 1 [file ijms-20-02177-s001.zip]

Archive with 1 entries (1 files):
- ijms-488710-supplementary.xlsx
