# Supplementary material for: Polysome Profiling of a Human Glioblastoma Reveals Intratumoral Heterogeneity
Source: Int J Mol Sci. 2019 May 2;20(9):2177. doi: 10.3390/ijms20092177 (PMC6539516; doi:10.3390/ijms20092177)
Supplement: Supplementary file 1 [file ijms-20-02177-s001.zip › ijms-488710-supplementary.xlsx]

## Sheet: Suppl. Table 1 -  gene list
Gene	Fold Change poly	P value poly	FDR poly	fold change total	p value total	fdr total	ANOTA regulatory mode
ABCB4	0.825463	0.00456595	0.32756				none
ABCG2	0.585268	0.00188141	0.24332				none
ABLIM2				-1.46382	0.00727817	0.388529	none
ACSBG1				-1.02965	0.000906154	0.186231	buffering
ACSL6				-1.17473	0.00949644	0.408737	none
ACTG2	1.41658	0.00044392	0.141302				none
ACVR1C	-1.20557	0.00333018	0.306951				none
ACVRL1	1.2481	0.00123727	0.191709				translation
ACYP2	-0.588363	0.00901671	0.387689	-0.799392	0.0026223	0.282264	abundance
ADAM12				1.24562	0.00223506	0.280611	buffering
ADAMTSL1	1.28865	0.000298913	0.120469	0.689413	0.0033623	0.314018	abundance
ADAP1	-0.851266	0.00281509	0.27719				none
ADCY1	-0.661223	0.00221943	0.262569				none
ADCY2				-2.00553	0.00458991	0.346512	none
ADGRA2	1.52112	2.74128e-05	0.0650706	1.42544	9.74024e-05	0.0937768	abundance
ADORA1				-0.828899	0.00979985	0.40879	none
ADPRHL1				-0.728831	0.00708278	0.388529	none
AFAP1L1	0.66664	0.00670968	0.351879	0.712727	0.00403307	0.326727	abundance
AFF4	-0.688986	0.00589347	0.342239				translation
AHCYL1	-0.618301	0.0066317	0.351879				none
AKAP6				-0.809283	0.00951903	0.408737	buffering
ALDH1L1				-2.52246	0.00725508	0.388529	none
ALDH5A1				-0.951079	0.00193264	0.271415	none
AMOT	-1.05202	0.00532994	0.338134	-1.00502	0.00688891	0.386358	abundance
AMZ1				-0.627635	0.00981284	0.40879	none
ANGPTL5	0.790987	0.00109765	0.190223				none
ANO1				0.682313	0.00770105	0.391376	buffering
ANO4	-1.28756	0.0044069	0.32756				none
ANTXR2	0.838996	0.000332711	0.125345	0.957904	0.000692458	0.172898	abundance
AOC3	0.874656	0.00571459	0.342239				translation
APOD	0.932204	0.00360616	0.318839	1.0773	0.00963879	0.408737	abundance
AQP4	-2.14028	0.00015653	0.100469	-2.66514	0.000329721	0.167013	abundance
ARHGAP10	0.750558	0.00514193	0.336263	0.755135	0.00624104	0.376015	abundance
ARHGAP5	-0.773249	0.00584826	0.342239				translation
ARHGDIG	-0.969029	0.00292379	0.282285	-0.989292	0.00569425	0.374212	abundance
ARHGEF26				-0.810065	0.00639782	0.37841	none
ARMH4				-1.21717	0.00315079	0.311411	buffering
ARNT2				-0.773238	0.00987848	0.409851	none
ARVCF				-1.17122	0.00552714	0.374162	none
ASCL1				-1.05015	0.00919754	0.408737	none
ATP10B	-1.23046	0.000897928	0.178863				translation
ATP11A				-1.68372	0.00370018	0.317725	none
ATP2B3	-0.962143	0.00615911	0.346948	-1.15222	0.000714081	0.172898	abundance
BBOX1				-2.56382	0.000701365	0.172898	buffering
BCL3	0.785891	0.000628595	0.157878	0.878769	0.0018085	0.26565	abundance
BEX5				-1.70266	0.0036303	0.317235	none
BGN	0.751884	0.00233832	0.26393				none
BHLHE41				-1.07019	0.00259702	0.282206	none
BRINP1				-2.26296	3.12224e-05	0.0564611	none
BRINP2	-0.973572	0.00454699	0.32756	-0.91504	0.00398244	0.325545	abundance
BRSK1	-0.983281	0.00883129	0.387689				none
C10orf90	-0.784325	0.00954706	0.399952				none
C1orf198	-0.745901	0.00427516	0.32756				none
C1QTNF6	1.41672	0.000124578	0.0948676	1.37161	0.000572304	0.172898	abundance
C7	1.40373	0.00839292	0.383434				none
C9orf24	-1.58154	0.00247577	0.269208	-2.2374	0.00977803	0.40879	abundance
CA2				-1.50905	0.00895825	0.408737	none
CAB39L	-0.808478	0.00435057	0.32756				none
CABCOCO1				-1.19978	0.00310366	0.309118	buffering
CABP1				-0.717244	0.00777525	0.392843	none
CADM2	-1.66222	8.26852e-05	0.0905655	-1.75708	0.00266317	0.282357	abundance
CALHM5				0.662031	0.00165641	0.258609	none
CALN1	-1.62689	0.00561156	0.342239				none
CALU				0.911669	0.00681671	0.386057	none
CAMK2A	-1.19253	0.00855206	0.383957	-1.22335	0.0018453	0.268732	abundance
CAMK2B	-0.975702	0.0027855	0.27719				none
CARTPT	-1.36656	0.00281045	0.27719				none
CAVIN3				1.1654	0.00370342	0.317725	buffering
CBLN2	-0.962694	0.00480276	0.32756				none
CBR1				-1.17264	0.00135686	0.2261	none
CCK	-1.70107	0.00172657	0.23195	-1.1764	0.0082521	0.400585	abundance
CCL19	1.03208	0.000126041	0.0948676				translation
CCL2	1.14863	0.000791175	0.171388	1.01219	0.000746222	0.172898	abundance
CCL26	1.17408	0.00244011	0.269208	1.06461	0.00343802	0.314018	abundance
CCNQ				-0.664269	0.00934577	0.408737	none
CD248	1.02777	0.000190934	0.103941	1.21071	0.00537035	0.370804	abundance
CD9	-0.983605	0.00422385	0.32756	-0.870253	0.00932066	0.408737	abundance
CD93	0.967891	0.00702195	0.359594				none
CDC42EP3				0.698985	0.00541336	0.370804	none
CDC42SE2	-1.00347	0.00443827	0.32756				none
CDH13	-0.724331	0.00479336	0.32756				none
CDH18	-0.774262	0.00502181	0.334589				translation
CDKN1B	-0.80504	0.0058874	0.342239	-0.851226	0.00448024	0.346512	abundance
CDS1				-0.797172	0.00180881	0.26565	none
CEMIP2	0.688511	0.0020492	0.255487	0.899853	0.00177572	0.265508	abundance
CFH	1.63097	0.00716355	0.359968	1.62489	0.00254131	0.282206	abundance
CFHR3	1.57614	0.00139014	0.209488	1.61526	0.000495164	0.172898	abundance
CFL2	-0.769638	0.00401509	0.32756	-0.927989	0.00474179	0.348244	abundance
CHD9	0.616485	0.00388104	0.32756				none
CHI3L2	-1.37355	0.00187619	0.24332				none
CHRDL1	-0.835857	0.00108028	0.189718				translation
CIPC				-0.930503	0.00940493	0.408737	none
CKMT2				-1.11253	0.00254706	0.282206	none
CLCN4	-0.912097	0.00796505	0.38026				none
CLDN10	-2.03276	0.00499266	0.334065	-2.8562	0.00103104	0.199091	abundance
CLEC11A	0.662035	0.00313126	0.296529				none
CLEC2B	1.28553	0.000853677	0.176122				translation
CLMN	-0.789814	0.00439882	0.32756				none
CNN1				0.685872	0.00366111	0.317235	none
CNTN1	-0.679027	0.00875519	0.38706				none
CNTNAP4				-2.03932	0.00579046	0.374212	none
COBL	-1.08464	0.000448448	0.141302	-1.21139	0.000898314	0.186231	abundance
COL11A1	1.17824	0.000267626	0.118922	1.06753	0.000652917	0.172898	abundance
COL12A1	0.830646	0.00556504	0.342239	1.18108	0.000230589	0.142718	abundance
COL15A1	0.782165	0.00227704	0.26276	0.724983	0.0045006	0.346512	abundance
COL18A1	0.959389	0.00210999	0.261187	1.17672	0.000452372	0.172898	abundance
COL1A1	1.23326	0.00120342	0.191709	1.68509	0.000405902	0.172898	abundance
COL1A2	1.86495	0.000315294	0.121423	2.40498	0.000396867	0.172898	abundance
COL3A1	2.43783	8.30846e-05	0.0905655	2.96018	9.18085e-05	0.0935906	abundance
COL4A1				1.47321	0.00116558	0.216581	none
COL4A2	1.10709	0.00493589	0.332836	1.46765	0.0009062	0.186231	abundance
COL5A1	1.03197	0.000610266	0.157849	1.29601	0.000841398	0.182268	abundance
COL5A2	1.4757	0.000207961	0.105999	1.6409	9.19989e-06	0.0318868	abundance
COL6A1				1.08874	0.000200883	0.142718	none
COL6A2	1.01969	0.00472679	0.32756	1.21662	0.00057406	0.172898	abundance
COL6A3	1.47812	0.000742365	0.164938	0.920367	0.0078889	0.395129	abundance
COL7A1	0.792032	0.0084818	0.383434				none
COLEC11	1.07722	0.00712185	0.359968	0.891797	0.00382028	0.317921	abundance
CPLX3	-0.971016	0.00222722	0.262569	-1.08826	0.0022621	0.280611	abundance
CPN2				0.642448	0.00587338	0.374212	none
CPNE6	-1.16422	0.00996842	0.40175	-1.41552	0.0041533	0.333071	abundance
CRABP2	1.01347	0.00902472	0.387689				none
CREB3L1				0.78	0.00455966	0.346512	none
CREG2	-1.77794	0.000584119	0.157849	-2.08977	2.21266e-05	0.0564611	abundance
CRIP1	1.09127	0.000725658	0.164938	0.652877	0.00864402	0.408737	translation
CRISPLD1				-0.920317	0.00834122	0.402655	none
CRTC3	-0.61625	0.0062135	0.346948				translation
CRYBG3				-0.88699	0.00572154	0.374212	none
CRYGS	0.946232	0.00524988	0.338134				translation
CRYM				-2.46436	1.09446e-06	0.00948346	buffering
CSGALNACT1				-0.720722	0.00791337	0.395212	none
CTGF	1.38645	8.3615e-05	0.0905655	1.43555	0.000538836	0.172898	abundance
CTNNA1	-0.711083	0.00436816	0.32756				none
CTSK	1.39318	0.000167972	0.103941	1.39908	5.47445e-05	0.0729787	abundance
CTSZ	0.816897	0.00991138	0.40175				none
CYP1B1	1.63901	0.000976211	0.185909	1.974	0.000230148	0.142718	abundance
CYR61	1.00838	0.000650532	0.161053	0.877748	0.00495339	0.35472	abundance
DAO	-0.759687	0.00276288	0.27719				none
DCN	1.80387	0.000149396	0.100469	2.35884	6.70729e-05	0.0774916	abundance
DDIT4L	-0.918576	0.00906167	0.387689				none
DEPDC1				0.783436	0.00761116	0.389469	none
DGKG				-0.871683	0.00745723	0.388529	none
DIAPH3	0.875995	0.00387256	0.32756	0.861963	0.00174057	0.265508	abundance
DLC1	-0.73626	0.00215758	0.262569				translation
DLX2				1.09046	0.00948688	0.408737	none
DMRT2				-0.728306	0.00364639	0.317235	none
DNA2	0.635825	0.00865838	0.38687				none
DNAJC6				-0.793431	0.00712539	0.388529	none
DOK5				-1.67008	0.00971209	0.40879	buffering
DSE	0.622111	0.00352283	0.316325	0.824273	0.00229201	0.280611	abundance
DSP	1.26328	0.00463073	0.32756				none
DST				0.783384	0.00913894	0.408737	buffering
DUSP16				-0.7723	0.00870991	0.408737	none
DYNLRB2				-1.63406	0.0024462	0.282206	none
EDN1	0.893803	0.000893055	0.178863				none
EFCAB14	-0.784044	0.00528179	0.338134				none
EGFL6	1.18146	0.00884142	0.387689				none
EHD2	0.828168	0.00194305	0.247597	1.08153	0.0014514	0.234119	abundance
EMC2				-0.795243	0.00309253	0.309118	none
EMID1				-1.47579	0.00326566	0.312674	none
EMX2	-1.68145	0.0036796	0.318839	-2.36664	0.00169157	0.26174	abundance
ENHO				-1.21527	0.00134602	0.2261	none
ENKUR				-0.984675	0.00639225	0.37841	none
ENPP1	0.886214	0.00108379	0.189718	0.947103	0.00144267	0.234119	abundance
ENPP4				-1.2447	0.00495049	0.35472	buffering
ERBB4				-2.2559	0.00336849	0.314018	none
ESM1				-1.56811	0.00916012	0.408737	none
ETNPPL				-3.96295	0.00952233	0.408737	none
FABP4	2.19984	0.00113661	0.190367	1.40794	0.00937597	0.408737	abundance
FAIM2	-0.86077	0.000446799	0.141302				translation
FAM131B				-0.82766	0.00934909	0.408737	buffering
FAM153B	-0.700821	0.00560694	0.342239	-1.28763	0.000300753	0.162876	abundance
FAM167A	-0.778257	0.00367962	0.318839				none
FAM171A1	-0.808951	0.0014182	0.21144				none
FAM228A				-0.878921	0.00306524	0.308841	none
FAP	1.6124	4.60106e-05	0.0684429	1.85518	2.95283e-05	0.0564611	abundance
FBLN1				1.29702	0.00964648	0.408737	none
FBN1	0.705771	0.00464076	0.32756	0.800196	0.000812105	0.178149	abundance
FBXL16	-1.29467	0.00387946	0.32756	-1.05094	0.00122475	0.216581	abundance
FBXO15				-0.703912	0.00459779	0.346512	none
FBXW11	-0.793751	0.00271039	0.2763	-0.885015	0.00804337	0.395501	abundance
FEZF2				-0.88766	0.00245673	0.282206	none
FHL2				1.28131	0.00427491	0.336747	none
FKBP11	0.856108	0.00464159	0.32756				none
FKBP7	0.74752	0.000734471	0.164938	0.598376	0.0057779	0.374212	abundance
FLRT2	0.640667	0.00829188	0.383434				none
FMOD	1.13232	0.00125003	0.191709				none
FN1	1.25674	0.00330042	0.306937	1.64154	6.2938e-06	0.0272679	abundance
FNDC1	1.35191	0.00249047	0.269208				translation
FOXC1	1.72208	4.4026e-06	0.0207005	1.99045	2.76025e-05	0.0564611	abundance
FOXL2				0.720853	0.00338913	0.314018	buffering
FRMD6	0.690697	0.00262819	0.272734	0.725694	0.00631392	0.376015	abundance
FSTL1	1.13987	0.00115686	0.190937				translation
FUT9				-2.35033	0.0060751	0.376015	none
FZD1	0.65665	0.00163416	0.222992	0.76434	0.0022993	0.280611	abundance
FZD2	0.64903	0.00219626	0.262569	0.853677	0.0062398	0.376015	abundance
FZD4				0.684103	0.00574624	0.374212	none
GABRA1	-1.21453	0.00152934	0.217214	-1.19588	0.000599316	0.172898	abundance
GABRA2	-1.84373	0.00123079	0.191709	-2.27487	0.000653741	0.172898	abundance
GABRB1				-2.28839	0.00344333	0.314018	none
GABRE	0.993393	0.00995773	0.40175	1.08962	0.00193832	0.271415	abundance
GABRG2	-1.10552	0.000480289	0.14395	-0.762975	0.00210921	0.276021	abundance
GALNT15				-1.04444	0.00383413	0.317921	none
GAS1	-0.585815	0.0083518	0.383434				none
GATA6				0.71034	0.00462136	0.346512	none
GDA	-1.21127	0.00143732	0.21144	-1.40131	0.000920798	0.186231	abundance
GJC3	-0.9882	0.00261655	0.272734				none
GKAP1				-0.902913	0.00888276	0.408737	none
GLT8D2	1.08997	0.00070716	0.164938	1.61397	0.00054453	0.172898	abundance
GLUD2				-0.767982	0.00574255	0.374212	none
GNG11				0.963753	0.00945367	0.408737	none
GOLGA6L9				1.15099	0.00898773	0.408737	none
GPC5	-2.33662	0.00290695	0.282285	-2.32669	0.00321654	0.311411	abundance
GPC6	1.00245	0.000552942	0.154556	1.01218	0.000924172	0.186231	abundance
GPR143				-0.852911	0.00579448	0.374212	none
GPR37	-1.02827	0.00429306	0.32756	-1.0263	0.00673334	0.385111	abundance
GPX8	1.06551	0.00149133	0.215373	1.27839	0.00579241	0.374212	abundance
GRAMD1C				-1.22448	0.00382977	0.317921	none
GRIN2A	-1.33338	0.000247199	0.115783				none
GTPBP3	0.713184	0.00103505	0.189382				translation
HELB	-1.50806	0.0014519	0.21144				translation
HEYL	2.08262	0.000343008	0.126475				translation
HILPDA	0.676854	0.00441059	0.32756				none
HMGN5				-0.709605	0.00243938	0.282206	none
HOXB5				0.824242	0.003818	0.317921	none
HOXB6	0.61985	0.00872858	0.38687	0.97562	0.00331842	0.314018	abundance
HP				-2.08151	0.00267205	0.282357	none
HPCAL4	-1.16037	0.00483111	0.32756	-1.26718	0.00121143	0.216581	abundance
HRASLS2	-0.747304	0.00331201	0.306937	-0.860118	0.00942516	0.408737	abundance
HS3ST4	-2.63941	0.00529924	0.338134	-2.65944	0.0024379	0.282206	abundance
HSD17B6	-1.07627	0.00230052	0.26276				none
HTATIP2				-1.7196	0.00745095	0.388529	none
HTRA3	1.65971	9.83982e-05	0.0948676	1.40759	0.00121702	0.216581	abundance
IDUA	0.605807	0.00204502	0.255487				none
IFITM1	1.42407	1.48253e-05	0.0513844	1.60446	0.000660425	0.172898	abundance
IGF2BP3				0.794886	0.00523962	0.367622	none
IGFBP4	0.868377	0.00509702	0.334589	0.889929	0.00281372	0.290248	abundance
IGFBP5				1.69575	0.00587068	0.374212	none
IGSF3	0.908669	0.00393086	0.32756				none
IL15				0.788758	0.00958218	0.408737	none
IL17RB				-1.07913	0.000558173	0.172898	none
IL1R1	0.919297	0.00577364	0.342239	1.07862	0.0012657	0.219346	abundance
IL20RA				-0.974683	0.00704482	0.388529	none
IMPAD1	-0.725835	0.00305125	0.292145				translation
INPP1	-0.677283	0.00157435	0.218268				translation
ISG15	0.670974	0.00431798	0.32756				none
ISOC1	-0.59871	0.00447161	0.32756				none
ITGA1	1.09917	0.00102174	0.189382	1.20758	0.000640343	0.172898	abundance
ITGA11	1.5773	4.73926e-05	0.0684429	1.65856	0.000551579	0.172898	abundance
ITGA4				0.852443	0.00797629	0.395501	none
ITIH2	1.58978	0.000950365	0.184347	1.14556	0.00457897	0.346512	abundance
ITIH5	1.26134	0.000202103	0.105999	0.978624	0.00129619	0.220413	abundance
ITPR2				-0.803165	0.00992497	0.410186	none
JADE2	-0.734425	0.000813809	0.174115				none
JPH3	-1.20225	0.00114242	0.190367	-1.09431	0.002527	0.282206	abundance
KALRN				-1.19047	0.00233365	0.282206	none
KAT2B	-0.93264	0.00969886	0.40175	-1.09548	0.00472232	0.348244	abundance
KBTBD3				-0.722624	0.00955084	0.408737	none
KCNA2				-1.11624	0.00782231	0.394072	none
KCNA4	-1.03375	0.00197687	0.250067	-1.26605	0.000120009	0.0990361	abundance
KCNA5	-0.643882	0.00591714	0.342239				none
KCNE5	-0.893305	0.00106493	0.189718				none
KCNJ13	-0.742054	0.00150989	0.216251				translation
KCNJ3	-1.12335	0.00663408	0.351879				none
KCNK5				0.672895	0.00685267	0.386358	none
KCNS1	-0.674699	0.00672359	0.351879				none
KCTD16	-1.07536	0.00249341	0.269208	-1.02589	0.00203601	0.271415	abundance
KDELR3				1.42494	0.000429432	0.172898	buffering
KHDC1				-0.589143	0.00815979	0.398309	buffering
KIAA0319	-1.29928	0.0067193	0.351879	-1.07015	0.00316614	0.311411	abundance
KIAA1324				-0.673251	0.00587069	0.374212	none
KIF13B				-0.720896	0.0037436	0.317921	none
KIF1B				-0.844165	0.00976305	0.40879	none
KIF25	-1.35306	0.00011091	0.0948676				translation
KLF2	0.774584	0.00103951	0.189382				translation
KLF5				0.89873	0.00202316	0.271415	none
KLHDC9				-1.80628	0.00106933	0.203643	buffering
KLHL2	-0.665193	0.00769527	0.372511	-0.909864	0.00927482	0.408737	abundance
KNDC1				-1.00913	0.000712084	0.172898	none
KRT18	1.01125	0.0089616	0.387689				none
LAMC3	0.813407	0.00400778	0.32756				none
LAMP5	1.09382	0.00567754	0.342239				none
LANCL1	-1.21675	0.00182234	0.241078				none
LARP6	-1.02167	0.00316371	0.297973				none
LAYN				-0.787568	0.00765815	0.390341	none
LDHB				-0.878889	0.00263971	0.282357	buffering
LDLR				0.836232	0.00199279	0.271415	buffering
LEF1	0.984086	0.00104909	0.189382	1.18208	0.00147239	0.234119	abundance
LEPR	0.878457	0.00611064	0.346948				none
LGI1				-2.15594	0.00343083	0.314018	none
LHFPL6				0.743676	0.00269892	0.283468	none
LIX1	-1.04214	0.0054506	0.341604	-1.59021	0.00453246	0.346512	abundance
LMCD1	0.821629	0.000895652	0.178863				none
LOX	1.5387	3.14455e-05	0.0650706	0.840074	0.00357925	0.317235	translation
LOXL1	1.27104	0.000565671	0.155604	1.3153	0.00103394	0.199091	abundance
LPAR1	-1.49334	0.000705542	0.164938				none
LRRC17	1.88336	0.000708909	0.164938	1.92577	0.000499267	0.172898	abundance
LRRC32	1.46177	0.00507531	0.334589				translation
LRRC75A				-0.982394	0.0010269	0.199091	buffering
LRRC8B	-0.622992	0.00732335	0.36151				none
LRRIQ1				-1.16943	0.00427101	0.336747	buffering
LTBP2				0.74475	0.00417276	0.333071	none
LUM	1.76236	0.000109631	0.0948676	1.82686	3.47487e-06	0.0200732	abundance
LY6H				-1.79958	0.000109656	0.0950171	buffering
MAGEA8				1.12486	0.00247574	0.282206	none
MALL	0.772977	0.00428256	0.32756				translation
MANSC1	-0.601714	0.00703418	0.359594				translation
MAOA	-0.798122	0.00674113	0.351879	-1.2863	0.000703776	0.172898	abundance
MAP1A	-0.718211	0.00450848	0.32756				none
MAPK4				-3.00598	0.00289238	0.294853	none
MARCH4				-1.26042	0.00381916	0.317921	buffering
MARCO	0.823277	0.00696393	0.359594				none
MARVELD1				0.630483	0.00483674	0.352188	none
MASP1				-1.01541	0.00664979	0.38177	none
MEDAG	1.62578	0.000742208	0.164938				translation
MFSD14B	-0.601925	0.00429435	0.32756				translation
MFSD6	-0.952463	0.00102425	0.189382	-0.796771	0.00375543	0.317921	abundance
MGP	1.33314	3.7548e-05	0.0650706	1.27052	0.00090067	0.186231	abundance
MICAL2	0.934086	0.000474558	0.14395	1.03798	0.000553656	0.172898	abundance
MIGA1	-0.841034	0.00113038	0.190367				none
MLLT10	0.647779	0.00706702	0.359968				none
MMD2				-0.976055	0.00260548	0.282206	none
MMP19	1.01212	0.00253208	0.269208	0.854422	0.00503964	0.357939	abundance
MORN5				-0.976307	0.00208484	0.275804	buffering
MRO	-1.02394	0.00516341	0.336398				none
MRVI1				-1.91472	0.00942407	0.408737	none
MT1E				-0.661014	0.00572199	0.374212	none
MXRA5	1.77619	0.000599743	0.157849				translation
MYO5B	0.901268	0.000490077	0.14395	0.942272	0.000727984	0.172898	abundance
MYRIP				-1.79452	0.00177543	0.265508	none
NAP1L2				-1.97101	0.00218976	0.280611	none
NAV3	-0.980706	0.000627437	0.157878				translation
NDUFAF7	0.654939	0.00520222	0.337657				none
NEBL	-1.84853	0.00986289	0.40175	-2.63012	0.00125302	0.219342	abundance
NEFM	-2.52415	0.00735333	0.36151	-2.58955	0.00034694	0.167013	abundance
NEURL1				-0.689841	0.00735693	0.388529	none
NEUROD4				-1.41778	0.00197824	0.271415	none
NFASC				-1.12645	0.00651705	0.381269	none
NID1	1.09549	0.00442173	0.32756	1.59847	0.00031959	0.167013	abundance
NID2	1.27612	0.000113627	0.0948676	1.33424	0.00010448	0.0950171	abundance
NME5				-1.46838	0.00213687	0.276359	buffering
NNMT	1.46156	0.000244552	0.115783	1.11387	0.00141988	0.234119	abundance
NOV	1.12089	0.000259879	0.118518	1.43257	8.28211e-05	0.0897056	abundance
NPC1	-0.807826	0.000957369	0.184347				translation
NPM2				-0.585021	0.00653846	0.381269	none
NPTX1				-0.969824	0.00877029	0.408737	none
NPY	-2.80424	1.06662e-06	0.0184845	-3.70387	2.25325e-07	0.00390489	abundance
NR2E1	-0.965588	0.00230465	0.26276	-1.03818	0.00939692	0.408737	abundance
NR2F2	1.19367	0.000425202	0.141302	1.35329	5.97607e-05	0.0739752	abundance
NR3C2	-1.07461	0.00712661	0.359968	-1.03164	0.000799569	0.177648	abundance
NRGN	-1.48153	0.00118146	0.191353	-1.1941	0.00884437	0.408737	abundance
NTSR2	-2.27198	0.00656265	0.351879				none
OCIAD2				-1.19294	0.00431761	0.338571	none
ODF3L2				1.08574	0.0096158	0.408737	none
OLFM1	-1.23182	0.00234633	0.26393	-1.57388	0.00474779	0.348244	abundance
OLFML2A	0.941128	0.000358959	0.12695	0.891548	0.000682837	0.172898	abundance
OMD	0.648921	0.00533026	0.338134				none
P2RY12				-1.14795	0.00777209	0.392843	none
P2RY2				-0.821606	0.00618239	0.376015	none
P3H3	0.713494	0.00250706	0.269208	0.602029	0.00740311	0.388529	abundance
PABPC1L				0.822462	0.0074928	0.388773	none
PACSIN1	-2.4023	0.000118346	0.0948676	-2.6948	0.000274135	0.158358	abundance
PAK6	-0.780844	0.00651679	0.351879				none
PALM2	-0.752705	0.00578972	0.342239				none
PAPPA				0.781406	0.00538099	0.370804	none
PAPSS2	0.611586	0.00229892	0.26276	0.833635	0.000748259	0.172898	abundance
PAX6	-0.735484	0.0045003	0.32756				none
PCOLCE				1.28211	0.0061282	0.376015	none
PCSK2				-1.93138	0.00323681	0.311633	buffering
PCSK5	0.626051	0.00728998	0.361151				none
PDE1A	0.60905	0.00594426	0.342239				none
PDE4B				-0.812074	0.00761859	0.389469	none
PDGFRB	1.50542	5.61783e-05	0.07489	1.40249	3.258e-05	0.0564611	abundance
PDIA5	0.661074	0.00186013	0.24332				none
PDLIM7				1.13944	0.00273622	0.285654	none
PDZRN4				-1.24926	0.0034609	0.314018	none
PEBP4	-1.08992	0.000507904	0.144295	-1.17982	0.00795282	0.395501	abundance
PENK	0.968917	0.00973525	0.40175				none
PHF24				-0.875426	0.0071135	0.388529	none
PHGDH	-0.845365	0.00621554	0.346948				none
PHLDB2	1.35596	0.000185514	0.103941	1.24022	0.000384227	0.172898	abundance
PHYHIP	-1.14619	0.00534158	0.338134	-0.953864	0.0040346	0.326727	abundance
PIFO				-0.904652	0.000700162	0.172898	buffering
PIP4P2	-0.59603	0.00828487	0.383434				none
PIP5K1B	-0.783522	0.00419693	0.32756				none
PITHD1	-0.75082	0.00212509	0.26119				translation
PLA2G5				-1.54568	0.000378801	0.172898	buffering
PLAU	1.04456	0.000729225	0.164938				translation
PLCB4				0.725216	0.00361282	0.317235	none
PLEKHB1				-1.42862	0.00677238	0.385881	none
PLEKHH1	-1.19817	0.00379934	0.32756				none
PLOD2	0.650033	0.00458959	0.32756				none
PLPP3	-0.829357	0.00651473	0.351879	-0.996379	0.00729248	0.388529	abundance
PLXDC1	0.94159	0.000294241	0.120469	0.794361	0.000542436	0.172898	abundance
PLXNC1	0.612588	0.00841991	0.383434				none
POSTN	2.56243	4.77796e-06	0.0207005	2.30944	4.46144e-05	0.0702879	abundance
PPFIA4	-0.789716	0.00466227	0.32756				none
PPIC				1.26338	0.00562944	0.374212	none
PPP2R3A	-0.613707	0.00574713	0.342239				none
PPP4R4	-0.941924	0.000844776	0.176122				none
PREX1	-0.712874	0.0021879	0.262569				none
PRNP				-1.05284	0.00463883	0.346512	none
PROSER2	0.976864	0.000488086	0.14395	1.17726	0.000520032	0.172898	abundance
PROSER3	0.697832	0.00255187	0.269658				none
PRPF19				-0.711546	0.00929069	0.408737	none
PRR5L				-1.27657	0.0036113	0.317235	none
PRRX2				0.74786	0.003339	0.314018	buffering
PRUNE2	-1.15906	0.0025192	0.269208	-1.02796	0.00197325	0.271415	abundance
PSMD6	-1.12426	0.00334759	0.306951				translation
PTCHD1				-1.24726	0.00803611	0.395501	none
PTGR2				-0.595321	0.00655615	0.381269	none
PTPRT	-1.18494	0.00433191	0.32756	-1.32395	0.000589699	0.172898	abundance
PXDN	1.11873	0.00013138	0.0948676	1.38339	0.000154816	0.121953	abundance
PZP				-1.32526	0.00249311	0.282206	none
QDPR	-1.12894	0.000238245	0.115783	-1.35765	0.00227342	0.280611	abundance
RAB30	-0.716018	0.00155264	0.217214				none
RADIL				-1.66759	0.00625419	0.376015	buffering
RAP1GDS1	-0.686559	0.00124275	0.191709				none
RAPGEF4				-1.39235	0.00342544	0.314018	none
RARG				0.88687	0.0012973	0.220413	buffering
RASAL2				0.600774	0.00552238	0.374162	none
RASGEF1A	-2.06005	0.00569176	0.342239	-2.15405	0.00118541	0.216581	abundance
RASIP1	0.977219	0.00507905	0.334589				none
RBFOX1	-1.72375	0.00700093	0.359594	-1.84835	0.0054036	0.370804	abundance
RBMS1				0.928851	0.00590407	0.37479	none
RCN3	1.29116	0.000366273	0.12695	0.997207	0.00258117	0.282206	translation
RECQL4				0.712994	0.00630001	0.376015	none
RETREG1				-0.871448	0.0091383	0.408737	none
RFFL	-0.766338	0.0011232	0.190367	-0.645301	0.00976074	0.40879	abundance
RGS20	-1.12277	0.00248377	0.269208				none
RHOJ				0.977707	0.00413922	0.333071	none
RHOU				-1.7832	0.00389386	0.321336	none
RIDA				-1.02394	0.00860567	0.408737	none
RIMS3	-0.919149	0.00622625	0.346948	-1.52931	0.000664592	0.172898	abundance
RND3	0.74371	0.00120772	0.191709				none
RNF13	-0.747715	0.00408703	0.32756				none
ROBO2				-1.17265	0.00513271	0.363061	buffering
RORB	-1.47871	0.000187429	0.103941	-1.64359	0.000727447	0.172898	abundance
RPRML	-1.51683	0.000153397	0.100469	-1.95414	0.000244386	0.146042	abundance
RRAS				0.890256	0.00753852	0.388817	none
RSPH1				-2.01657	0.00497745	0.354976	none
RSPO2				-1.08466	0.00112813	0.212505	none
RTN4	-0.838911	0.000296004	0.120469				translation
RYR2	-1.18624	0.000931169	0.183377				none
S100A1	-0.914116	0.00906826	0.387689				none
S100A4	1.05656	0.000363832	0.12695				translation
S1PR1				-1.48906	0.006227	0.376015	none
S1PR4	0.692167	0.00220327	0.262569				translation
SALL4	0.926741	0.00807512	0.383168				none
SAMD10				0.874971	0.00351003	0.316817	none
SAMD5				0.639297	0.00719277	0.388529	none
SCGB1D1	-1.10946	0.00138666	0.209488				none
SCGB1D2	-1.19927	0.000191928	0.103941	-1.31861	0.00607765	0.376015	abundance
SCHIP1	-0.688477	0.00642643	0.351325	-0.643184	0.00665288	0.38177	abundance
SELENOK				-0.599416	0.00490122	0.353909	none
SEMA3E				-1.66313	0.000228743	0.142718	buffering
SEMA7A				-0.620331	0.00891505	0.408737	none
SEPT6	0.925281	0.0034034	0.310426				translation
SERF2				0.72393	0.00746568	0.388529	buffering
SERINC1				-0.905007	0.0060889	0.376015	buffering
SERPINH1				1.85395	0.00958757	0.408737	buffering
SFRP2	2.06141	0.00720209	0.360729				none
SFRP4	1.93556	0.000782885	0.171388	1.39262	0.000739548	0.172898	abundance
SGSM1				-0.765882	0.00704739	0.388529	buffering
SH3BGR				-0.66746	0.00805623	0.395501	none
SH3GL2				-1.20149	0.00078414	0.176482	none
SH3RF1				-0.602531	0.00828688	0.40115	none
SHISA6	-1.81356	0.00292434	0.282285	-2.45649	0.000338512	0.167013	abundance
SLAIN1	-0.975547	0.00144198	0.21144				none
SLC12A5				-1.16167	0.00159923	0.251951	none
SLC1A2	-1.18153	0.00224448	0.26276	-2.37862	0.00724884	0.388529	abundance
SLC1A7	0.710054	0.00477264	0.32756				translation
SLC24A4	-1.23858	0.00817139	0.383434				none
SLC25A18	-1.44533	0.00383555	0.32756	-1.97406	0.00211834	0.276021	abundance
SLC2A13	-0.795173	0.00321086	0.30078				none
SLC32A1				-1.09794	0.00595795	0.376015	none
SLC35F3	-0.881618	0.00280913	0.27719	-0.959097	0.00119502	0.216581	abundance
SLC39A12	-2.36676	0.00159029	0.218728	-2.65395	0.000221315	0.142718	abundance
SLC44A3				-1.12395	0.00679133	0.385881	buffering
SLC50A1				1.04828	0.00461365	0.346512	buffering
SLC7A10				-0.938453	0.00488613	0.353909	none
SLC7A11	-0.776259	0.00981521	0.40175				none
SLC8A2	-1.5922	0.0040241	0.32756	-1.44179	0.00201062	0.271415	abundance
SLCO1C1				-1.85489	0.00610258	0.376015	buffering
SLIT3	1.44552	0.000310748	0.121423	1.29713	0.00240425	0.282206	abundance
SLITRK4				-1.28377	0.00894858	0.408737	buffering
SLU7				-0.593308	0.00397915	0.325545	none
SMIM10L2B	-0.803871	0.000381751	0.129721	-0.942837	0.00534079	0.370804	abundance
SNAI2				0.950198	0.00245075	0.282206	buffering
SNCG	-0.766551	0.00831773	0.383434				none
SNPH	-0.727917	0.00655567	0.351879				none
SOHLH1	-1.45999	0.000607839	0.157849	-1.20001	0.00922228	0.408737	abundance
SOWAHA	-2.3779	0.00842664	0.383434	-2.28122	0.00418981	0.333071	abundance
SPATA2	-0.907545	0.000504237	0.144295				none
SPOCK1	-0.922329	0.00345639	0.313609				none
SPON1				-2.54062	0.00192767	0.271415	none
SPON2	1.83131	3.63618e-05	0.0650706	1.86401	5.1269e-05	0.0729787	abundance
SPTBN4				-1.08722	0.00321629	0.311411	none
SST				-0.626099	0.00541101	0.370804	none
STEAP2	-0.661892	0.00792844	0.379558	-0.693239	0.00894052	0.408737	abundance
STK32C				-0.648214	0.00454264	0.346512	none
STON2				-1.65391	0.00147253	0.234119	none
STOX1				-1.85182	0.00630323	0.376015	none
STRA6	1.23275	3.59928e-05	0.0650706	1.19109	0.00068131	0.172898	abundance
STXBP4	0.639941	0.00507278	0.334589				none
STXBP6	-0.814896	0.00476011	0.32756				none
SULF2				0.634135	0.0092971	0.408737	none
SYN2	-0.731282	0.00278359	0.27719				none
SYN3				-0.871833	0.00586871	0.374212	none
SYNDIG1	-0.649057	0.00779774	0.375374				none
SYNPR				-1.91567	0.00359851	0.317235	none
SYTL4				-1.27232	0.00807891	0.395501	none
TADA2B	-0.659071	0.00179459	0.239233				none
TAF8	0.651438	0.0023606	0.26393				none
TARSL2				-1.20495	0.0017772	0.265508	none
TBX2				0.954373	0.00761104	0.389469	none
TBXA2R	0.587425	0.00467153	0.32756	0.766077	0.00980968	0.40879	abundance
TCEAL7	-0.649834	0.00619964	0.346948				none
TCP10L				-0.624377	0.00751851	0.388817	none
TDRD7				-0.59077	0.00630797	0.376015	none
TES	0.966409	0.0082393	0.383434				none
TFF3	0.632506	0.00351923	0.316325				none
TGFBI	0.949997	0.00116795	0.190948	0.829389	0.000762331	0.173831	abundance
THBS1				1.39421	0.00739328	0.388529	buffering
THBS3	0.710687	0.00790041	0.379263	0.712963	0.00896941	0.408737	abundance
THEM5				0.853381	0.00559775	0.374212	none
TIA1	1.21944	0.00269594	0.2763				none
TIMP1	1.40044	0.000274728	0.119026	1.40335	0.000604331	0.172898	abundance
TLE1				0.887197	0.0020042	0.271415	none
TMC7				-0.999956	0.00625464	0.376015	none
TMEM108				-0.64853	0.00945224	0.408737	none
TMEM155				-0.749795	0.00255831	0.282206	buffering
TMEM170A	-0.605389	0.00442497	0.32756				none
TMEM35A				-0.996235	0.00356302	0.317235	buffering
TMEM56	-0.906329	0.00814258	0.383434				none
TMEM61				-0.731905	0.00196612	0.271415	none
TNIK	-0.732834	0.00725605	0.361151				none
TOMM70	-0.653105	0.00568033	0.342239				translation
TPBG				0.702612	0.00251898	0.282206	none
TPD52L1	-1.94975	0.00155421	0.217214	-2.221	0.00988562	0.409851	abundance
TPM1				0.633697	0.00228166	0.280611	none
TPM2	1.56266	4.74148e-06	0.0207005	1.44352	0.000208653	0.142718	abundance
TRIML2				0.621801	0.00916933	0.408737	none
TRPM3				-1.46384	0.00883687	0.408737	none
TSKU				0.691571	0.00277528	0.287997	none
TSPAN4	0.70698	0.00476912	0.32756	0.886498	0.00320304	0.311411	abundance
TTC7B				-0.6689	0.00476248	0.348244	none
TTYH2				-1.41448	0.00517564	0.364609	none
TUBA8				-1.0237	0.00285061	0.292314	none
TWIST1				1.14012	0.00102102	0.199091	none
TXLNB				-1.19962	0.00697498	0.388529	buffering
TYMP	0.784399	0.000825194	0.174398	0.629347	0.00619833	0.376015	abundance
TYMSOS				-0.898497	0.00301593	0.305649	buffering
UACA				0.852506	0.00724508	0.388529	none
VAMP5	0.707636	0.00437102	0.32756				none
VAT1L				-1.03285	0.00856549	0.408737	buffering
VWA5A				-1.50365	0.0068764	0.386358	none
VWF	0.600083	0.00542713	0.341604				none
WIF1				-2.3803	0.000300225	0.162876	none
WISP1	0.631583	0.00639523	0.350726				none
WNT4	1.36597	0.00364438	0.318839				none
WWC1				-1.28623	0.00236936	0.282206	none
XK				-1.17608	0.000677665	0.172898	none
XYLT1				-1.71586	0.00468964	0.348244	none
ZFYVE21	-1.0931	0.006249	0.3471				none
ZNF483				-0.884992	0.00222868	0.280611	none
ZNF536	-1.15447	0.00698995	0.359594				none

## Sheet: Suppl. 2 - GO Poly High Grade
#pathway ID	pathway description	observed gene count	false discovery rate	matching proteins in your network (IDs)	matching proteins in your network (labels)
GO:0030198	extracellular matrix organization	42	4.98e-34	ENSP00000052754,ENSP00000164227,ENSP00000216286,ENSP00000218388,ENSP00000225964,ENSP00000252804,ENSP00000260630,ENSP00000261405,ENSP00000261921,ENSP00000264187,ENSP00000266718,ENSP00000271651,ENSP00000274063,ENSP00000282588,ENSP00000282903,ENSP00000295550,ENSP00000297268,ENSP00000300527,ENSP00000304408,ENSP00000313437,ENSP00000325146,ENSP00000325527,ENSP00000327290,ENSP00000327336,ENSP00000332371…	BCL3,BGN,COL11A1,COL12A1,COL15A1,COL18A1,COL1A1,COL1A2,COL3A1,COL4A2,COL5A1,COL5A2,COL6A2,COL6A3,COL7A1,CTGF,CTSK,CYP1B1,CYR61,DCN,EGFL6,FBN1,FMOD,FN1,FOXC1,ITGA1,ITGA11,LAMC3,LEPREL2,LOXL1,LUM,MMP19,NID1,NID2,OLFML2A,PLOD2,POSTN,PXDN,SFRP2,TGFBI,TIMP1,VWF
GO:0022617	extracellular matrix disassembly	20	5.85e-18	ENSP00000052754,ENSP00000218388,ENSP00000225964,ENSP00000264187,ENSP00000271651,ENSP00000295550,ENSP00000297268,ENSP00000300527,ENSP00000304408,ENSP00000313437,ENSP00000325146,ENSP00000325527,ENSP00000332371,ENSP00000346839,ENSP00000347665,ENSP00000353654,ENSP00000359114,ENSP00000360882,ENSP00000364000,ENSP00000364140	COL11A1,COL12A1,COL15A1,COL18A1,COL1A1,COL1A2,COL3A1,COL4A2,COL5A1,COL5A2,COL6A2,COL6A3,COL7A1,CTSK,DCN,FBN1,FN1,MMP19,NID1,TIMP1
GO:0072358	cardiovascular system development	37	4.73e-16	ENSP00000188790,ENSP00000217086,ENSP00000222145,ENSP00000225831,ENSP00000225964,ENSP00000231004,ENSP00000252029,ENSP00000256194,ENSP00000261799,ENSP00000261921,ENSP00000274063,ENSP00000287934,ENSP00000297268,ENSP00000313437,ENSP00000323901,ENSP00000323927,ENSP00000325527,ENSP00000332449,ENSP00000345179,ENSP00000346839,ENSP00000347665,ENSP00000353654,ENSP00000356954,ENSP00000359114,ENSP00000360882…	ACVRL1,APOD,CCL2,COL11A1,COL15A1,COL18A1,COL1A1,COL1A2,COL4A2,COL5A1,CRIP1,CTGF,CYR61,DSP,EDN1,FAP,FBN1,FN1,FZD1,FZD2,GPR124,HEYL,LOX,LOXL1,MICAL2,MMP19,NR2F2,PCSK5,PDGFRB,PLAU,PLXDC1,RASIP1,SALL4,SFRP2,STRA6,TGFBI,TYMP
GO:0072359	circulatory system development	37	4.73e-16	ENSP00000188790,ENSP00000217086,ENSP00000222145,ENSP00000225831,ENSP00000225964,ENSP00000231004,ENSP00000252029,ENSP00000256194,ENSP00000261799,ENSP00000261921,ENSP00000274063,ENSP00000287934,ENSP00000297268,ENSP00000313437,ENSP00000323901,ENSP00000323927,ENSP00000325527,ENSP00000332449,ENSP00000345179,ENSP00000346839,ENSP00000347665,ENSP00000353654,ENSP00000356954,ENSP00000359114,ENSP00000360882…	ACVRL1,APOD,CCL2,COL11A1,COL15A1,COL18A1,COL1A1,COL1A2,COL4A2,COL5A1,CRIP1,CTGF,CYR61,DSP,EDN1,FAP,FBN1,FN1,FZD1,FZD2,GPR124,HEYL,LOX,LOXL1,MICAL2,MMP19,NR2F2,PCSK5,PDGFRB,PLAU,PLXDC1,RASIP1,SALL4,SFRP2,STRA6,TGFBI,TYMP
GO:0009653	anatomical structure morphogenesis	57	4.82e-16	ENSP00000052754,ENSP00000164227,ENSP00000188790,ENSP00000217086,ENSP00000217131,ENSP00000222145,ENSP00000225648,ENSP00000225831,ENSP00000228938,ENSP00000247933,ENSP00000248071,ENSP00000252029,ENSP00000256194,ENSP00000258526,ENSP00000261799,ENSP00000265165,ENSP00000274063,ENSP00000282588,ENSP00000287934,ENSP00000290902,ENSP00000295137,ENSP00000295550,ENSP00000297268,ENSP00000300527,ENSP00000308117…	ACTG2,ACVRL1,APOD,BCL3,CCL2,CD248,COL12A1,COL15A1,COL1A2,COL4A2,COL5A2,COL6A2,COL6A3,COL7A1,CRABP2,CRIP1,CRYGS,CTGF,CTSZ,CYR61,DCN,DSP,EDN1,FAP,FBN1,FLRT2,FN1,FRMD6,FZD1,FZD2,GPR124,HEYL,HOXB6,IDUA,ITGA1,KLF2,KRT18,LAMC3,LEF1,MGP,MICAL2,MMP19,NR2F2,PCSK5,PDGFRB,PLAU,PLXDC1,PLXNC1,RASIP1,S100A4,SALL4,SFRP2,SPON2,STRA6,TGFBI,THBS3,TYMP
GO:0001568	blood vessel development	29	1.59e-15	ENSP00000188790,ENSP00000222145,ENSP00000225831,ENSP00000225964,ENSP00000231004,ENSP00000252029,ENSP00000261799,ENSP00000261921,ENSP00000274063,ENSP00000297268,ENSP00000304408,ENSP00000313437,ENSP00000323927,ENSP00000345179,ENSP00000346839,ENSP00000347665,ENSP00000353654,ENSP00000356954,ENSP00000360882,ENSP00000361850,ENSP00000364140,ENSP00000368683,ENSP00000370256,ENSP00000373574,ENSP00000377721…	ACVRL1,APOD,CCL2,COL15A1,COL18A1,COL1A1,COL1A2,COL3A1,COL4A2,COL5A1,CTGF,CYR61,EDN1,FAP,FN1,FOXC1,GPR124,LOX,LOXL1,MMP19,NR2F2,PDGFRB,PLAU,PLXDC1,RASIP1,SFRP2,STRA6,TGFBI,TYMP
GO:0001944	vasculature development	29	5.08e-15	ENSP00000188790,ENSP00000222145,ENSP00000225831,ENSP00000225964,ENSP00000231004,ENSP00000252029,ENSP00000261799,ENSP00000261921,ENSP00000274063,ENSP00000297268,ENSP00000304408,ENSP00000313437,ENSP00000323927,ENSP00000345179,ENSP00000346839,ENSP00000347665,ENSP00000353654,ENSP00000356954,ENSP00000360882,ENSP00000361850,ENSP00000364140,ENSP00000368683,ENSP00000370256,ENSP00000373574,ENSP00000377721…	ACVRL1,APOD,CCL2,COL15A1,COL18A1,COL1A1,COL1A2,COL3A1,COL4A2,COL5A1,CTGF,CYR61,EDN1,FAP,FN1,FOXC1,GPR124,LOX,LOXL1,MMP19,NR2F2,PDGFRB,PLAU,PLXDC1,RASIP1,SFRP2,STRA6,TGFBI,TYMP
GO:0030574	collagen catabolic process	15	1.43e-14	ENSP00000225964,ENSP00000271651,ENSP00000295550,ENSP00000297268,ENSP00000300527,ENSP00000304408,ENSP00000313437,ENSP00000325146,ENSP00000332371,ENSP00000347665,ENSP00000353654,ENSP00000359114,ENSP00000360882,ENSP00000364000,ENSP00000364140	COL11A1,COL12A1,COL15A1,COL18A1,COL1A1,COL1A2,COL3A1,COL4A2,COL5A1,COL5A2,COL6A2,COL6A3,COL7A1,CTSK,MMP19
GO:0030199	collagen fibril organization	12	1.22e-13	ENSP00000225964,ENSP00000231004,ENSP00000260630,ENSP00000266718,ENSP00000274063,ENSP00000297268,ENSP00000304408,ENSP00000325146,ENSP00000359114,ENSP00000360882,ENSP00000364000,ENSP00000370256	COL11A1,COL12A1,COL1A1,COL1A2,COL3A1,COL5A1,COL5A2,CYP1B1,FOXC1,LOX,LUM,SFRP2
GO:0048514	blood vessel morphogenesis	24	1.49e-12	ENSP00000188790,ENSP00000222145,ENSP00000225831,ENSP00000252029,ENSP00000261799,ENSP00000274063,ENSP00000304408,ENSP00000313437,ENSP00000323927,ENSP00000345179,ENSP00000346839,ENSP00000347665,ENSP00000353654,ENSP00000356954,ENSP00000361850,ENSP00000364140,ENSP00000368683,ENSP00000370256,ENSP00000373574,ENSP00000377721,ENSP00000398736,ENSP00000406367,ENSP00000416330,ENSP00000456609	ACVRL1,APOD,CCL2,COL15A1,COL18A1,COL3A1,COL4A2,CTGF,CYR61,EDN1,FAP,FN1,FOXC1,GPR124,MMP19,NR2F2,PDGFRB,PLAU,PLXDC1,RASIP1,SFRP2,STRA6,TGFBI,TYMP
GO:0001525	angiogenesis	21	1.4e-11	ENSP00000188790,ENSP00000222145,ENSP00000225831,ENSP00000252029,ENSP00000260630,ENSP00000261799,ENSP00000274063,ENSP00000313437,ENSP00000323927,ENSP00000345179,ENSP00000346839,ENSP00000347665,ENSP00000353654,ENSP00000356954,ENSP00000361850,ENSP00000364140,ENSP00000368683,ENSP00000373574,ENSP00000398736,ENSP00000406367,ENSP00000416330	ACVRL1,APOD,CCL2,COL15A1,COL18A1,COL4A2,CTGF,CYP1B1,CYR61,EDN1,FAP,FN1,GPR124,MMP19,PDGFRB,PLAU,PLXDC1,RASIP1,SFRP2,TGFBI,TYMP
GO:0048646	anatomical structure formation involved in morphogenesis	34	3.76e-11	ENSP00000164227,ENSP00000188790,ENSP00000217086,ENSP00000222145,ENSP00000225831,ENSP00000225964,ENSP00000252029,ENSP00000260630,ENSP00000261799,ENSP00000274063,ENSP00000287934,ENSP00000290167,ENSP00000313437,ENSP00000323901,ENSP00000323927,ENSP00000325146,ENSP00000332371,ENSP00000345179,ENSP00000346839,ENSP00000347665,ENSP00000353654,ENSP00000356954,ENSP00000357362,ENSP00000359114,ENSP00000361850…	ACVRL1,APOD,BCL3,CCL2,COL11A1,COL12A1,COL15A1,COL18A1,COL1A1,COL4A2,COL7A1,CTGF,CYP1B1,CYR61,EDN1,FAP,FN1,FOXC1,FZD1,FZD2,GPR124,HEYL,MMP19,PDGFRB,PLAU,PLXDC1,RASIP1,SALL4,SFRP2,STRA6,TGFBI,THBS3,TYMP,WNT4
GO:0009888	tissue development	42	4.97e-11	ENSP00000052754,ENSP00000217086,ENSP00000217131,ENSP00000218388,ENSP00000222145,ENSP00000228938,ENSP00000248071,ENSP00000256194,ENSP00000260630,ENSP00000265165,ENSP00000266718,ENSP00000274063,ENSP00000287934,ENSP00000295137,ENSP00000304408,ENSP00000305647,ENSP00000312099,ENSP00000323901,ENSP00000325146,ENSP00000332371,ENSP00000332449,ENSP00000344242,ENSP00000345179,ENSP00000346294,ENSP00000346839…	ACTG2,ACVRL1,APOD,COL12A1,COL18A1,COL3A1,COL4A2,COL7A1,CRABP2,CRIP1,CRYGS,CTSZ,CYP1B1,CYR61,DCN,DSP,EDN1,ENPP1,FN1,FRMD6,FZD1,FZD2,HEYL,KLF2,LAMC3,LEF1,LRRC17,LUM,MGP,MICAL2,NR2F2,PLAU,POSTN,RASIP1,S100A4,SALL4,SFRP2,STRA6,TGFBI,THBS3,TIMP1,VAMP5
GO:0001501	skeletal system development	23	3.87e-10	ENSP00000218388,ENSP00000225648,ENSP00000228938,ENSP00000247933,ENSP00000261799,ENSP00000266718,ENSP00000269593,ENSP00000274063,ENSP00000297268,ENSP00000304408,ENSP00000325146,ENSP00000325527,ENSP00000344242,ENSP00000356954,ENSP00000357362,ENSP00000359114,ENSP00000364000,ENSP00000368683,ENSP00000369071,ENSP00000370256,ENSP00000398736,ENSP00000416330,ENSP00000446280	COL11A1,COL12A1,COL1A2,COL3A1,COL5A2,CTGF,CYR61,EDN1,FBN1,FOXC1,HOXB6,IDUA,IGFBP4,LRRC17,LUM,MGP,PCSK5,PDGFRB,POSTN,SFRP2,TGFBI,THBS3,TIMP1
GO:0007155	cell adhesion	32	5.18e-10	ENSP00000164227,ENSP00000188790,ENSP00000225831,ENSP00000246006,ENSP00000250160,ENSP00000258526,ENSP00000259526,ENSP00000261405,ENSP00000263895,ENSP00000264187,ENSP00000282588,ENSP00000290167,ENSP00000290902,ENSP00000295550,ENSP00000300527,ENSP00000304408,ENSP00000308815,ENSP00000312326,ENSP00000325146,ENSP00000327290,ENSP00000332371,ENSP00000332879,ENSP00000347665,ENSP00000354360,ENSP00000357362…	AOC3,BCL3,CCL19,CCL2,CD93,COL12A1,COL15A1,COL18A1,COL3A1,COL5A1,COL6A2,COL6A3,COL7A1,DSP,EGFL6,FAP,FLRT2,ITGA1,ITGA11,LAMC3,NID1,NOV,OMD,PLXNC1,POSTN,RND3,SPON2,TGFBI,THBS3,VWF,WISP1,WNT4
GO:0048731	system development	61	8.42e-09	ENSP00000164227,ENSP00000188790,ENSP00000217086,ENSP00000217131,ENSP00000218388,ENSP00000222145,ENSP00000225648,ENSP00000225831,ENSP00000228938,ENSP00000231004,ENSP00000247933,ENSP00000248071,ENSP00000252029,ENSP00000256194,ENSP00000258526,ENSP00000261799,ENSP00000261921,ENSP00000264187,ENSP00000265165,ENSP00000266718,ENSP00000269593,ENSP00000274063,ENSP00000282588,ENSP00000290902,ENSP00000295137…	ACTG2,ACVRL1,APOD,BCL3,CCL19,CCL2,CD248,COL11A1,COL12A1,COL15A1,COL1A2,COL4A2,COL6A2,COL6A3,CRABP2,CRIP1,CRYGS,CTGF,CTSZ,CYR61,DSP,EDN1,ENPP1,FAP,FLRT2,FN1,GPR124,HEYL,HOXB6,IDUA,IGFBP4,IGSF3,ITGA1,ITGA11,KLF2,LAMC3,LEF1,LOX,LOXL1,LRRC17,LUM,MGP,MICAL2,MMP19,NID1,NNMT,NR2F2,PCSK5,PDGFRB,PLAU,PLXNC1,POSTN,RASIP1,S100A4,SALL4,SFRP2,SPON2,STRA6,THBS3,TIMP1,TYMP
GO:0022411	cellular component disassembly	22	3.07e-08	ENSP00000052754,ENSP00000218388,ENSP00000225964,ENSP00000256194,ENSP00000264187,ENSP00000271651,ENSP00000295550,ENSP00000297268,ENSP00000300527,ENSP00000304408,ENSP00000313437,ENSP00000325146,ENSP00000325527,ENSP00000332371,ENSP00000346839,ENSP00000347665,ENSP00000353654,ENSP00000359114,ENSP00000360882,ENSP00000364000,ENSP00000364140,ENSP00000369129	COL11A1,COL12A1,COL15A1,COL18A1,COL1A1,COL1A2,COL3A1,COL4A2,COL5A1,COL5A2,COL6A2,COL6A3,COL7A1,CTSK,DCN,DSP,FBN1,FN1,MICAL2,MMP19,NID1,TIMP1
GO:0007275	multicellular organismal development	65	3.11e-08	ENSP00000164227,ENSP00000188790,ENSP00000217086,ENSP00000217131,ENSP00000218388,ENSP00000222145,ENSP00000225648,ENSP00000225831,ENSP00000228938,ENSP00000231004,ENSP00000247933,ENSP00000248071,ENSP00000252029,ENSP00000256194,ENSP00000258526,ENSP00000261799,ENSP00000261921,ENSP00000264187,ENSP00000265165,ENSP00000266718,ENSP00000269593,ENSP00000274063,ENSP00000282588,ENSP00000290902,ENSP00000295137…	ACTG2,ACVRL1,APOD,BCL3,CCL19,CCL2,CD248,COL12A1,COL15A1,COL1A2,COL4A2,COL6A2,COL6A3,COL7A1,COLEC11,CRABP2,CRIP1,CRYGS,CTGF,CTSZ,CYR61,DSP,EDN1,EGFL6,ENPP1,FAP,FLRT2,GPR124,HEYL,HOXB6,IDUA,IGFBP4,IGSF3,ITGA1,ITGA11,KLF2,LAMC3,LEF1,LEPR,LOX,LOXL1,LRRC17,LUM,MGP,MICAL2,MMP19,NID1,NNMT,NR2F2,PCSK5,PDGFRB,PLAU,PLXNC1,POSTN,RASIP1,S100A4,SALL4,SFRP2,SFRP4,SPON2,STRA6,TAF8,THBS3,TIMP1,TYMP
GO:0009887	organ morphogenesis	28	3.25e-08	ENSP00000052754,ENSP00000217131,ENSP00000225648,ENSP00000225831,ENSP00000228938,ENSP00000247933,ENSP00000256194,ENSP00000261799,ENSP00000274063,ENSP00000287934,ENSP00000290167,ENSP00000295137,ENSP00000297268,ENSP00000304408,ENSP00000323901,ENSP00000325527,ENSP00000332449,ENSP00000347665,ENSP00000356954,ENSP00000357362,ENSP00000359114,ENSP00000361943,ENSP00000364000,ENSP00000368683,ENSP00000369129…	ACTG2,CCL2,COL11A1,COL18A1,COL1A2,COL3A1,COL5A2,CRIP1,CTGF,CTSZ,CYR61,DCN,DSP,EDN1,FBN1,FZD1,FZD2,HEYL,HOXB6,IDUA,MGP,MICAL2,PDGFRB,SFRP2,SLIT3,STRA6,THBS3,WNT4
GO:0048513	organ development	49	2.02e-07	ENSP00000164227,ENSP00000217086,ENSP00000217131,ENSP00000218388,ENSP00000225648,ENSP00000228938,ENSP00000231004,ENSP00000247933,ENSP00000248071,ENSP00000256194,ENSP00000260630,ENSP00000264187,ENSP00000265165,ENSP00000266718,ENSP00000274063,ENSP00000287934,ENSP00000295137,ENSP00000295550,ENSP00000297268,ENSP00000299964,ENSP00000308117,ENSP00000308815,ENSP00000312099,ENSP00000313437,ENSP00000321184…	ACTG2,ACVRL1,APOD,BCL3,CCL19,CD248,COL11A1,COL18A1,COL1A2,COL5A2,COL6A3,CRIP1,CRYGS,CTGF,CTSZ,CYP1B1,CYR61,DSP,EDN1,ENPP1,FZD1,FZD2,HEYL,HOXB6,IDUA,IGSF3,ITGA11,KLF2,LAMC3,LEF1,LOX,LRRC17,LUM,MGP,MICAL2,MMP19,NID1,NNMT,NR2F2,PAPSS2,PCSK5,PLXDC1,S100A4,SALL4,SFRP2,STRA6,TGFBI,THBS3,TIMP1
GO:0061448	connective tissue development	14	3.31e-07	ENSP00000218388,ENSP00000225964,ENSP00000228938,ENSP00000261799,ENSP00000266718,ENSP00000274063,ENSP00000332449,ENSP00000356954,ENSP00000357362,ENSP00000359114,ENSP00000360882,ENSP00000368683,ENSP00000398736,ENSP00000416330	COL11A1,COL1A1,COL5A1,CRIP1,CTGF,CYR61,EDN1,LUM,MGP,PDGFRB,SFRP2,TGFBI,THBS3,TIMP1
GO:0044767	single-organism developmental process	67	6.51e-07	ENSP00000164227,ENSP00000188790,ENSP00000217131,ENSP00000218388,ENSP00000222145,ENSP00000225648,ENSP00000225831,ENSP00000228938,ENSP00000231004,ENSP00000247933,ENSP00000248071,ENSP00000252029,ENSP00000256104,ENSP00000256194,ENSP00000258526,ENSP00000261799,ENSP00000261921,ENSP00000264187,ENSP00000265165,ENSP00000266718,ENSP00000269593,ENSP00000274063,ENSP00000282588,ENSP00000287934,ENSP00000290902…	ACTG2,ACVRL1,APOD,BCL3,CCL19,CCL2,CD248,COL12A1,COL15A1,COL1A2,COL4A2,COL6A2,COL6A3,COL7A1,COLEC11,CRABP2,CRIP1,CRYGS,CTGF,CTSZ,CYR61,DSP,EDN1,EGFL6,ENPP1,FABP4,FAP,FLRT2,FRMD6,FZD1,GPR124,HEYL,HOXB6,IDUA,IGFBP4,IGSF3,ITGA1,ITGA11,KLF2,LAMC3,LEF1,LEPR,LOX,LOXL1,LRRC17,LUM,MGP,MICAL2,MMP19,NID1,NNMT,NR2F2,PCSK5,PDGFRB,PLAU,PLXNC1,POSTN,RASIP1,S100A4,SFRP2,SFRP4,SPON2,STRA6,TAF8,THBS3,TIMP1,TYMP
GO:0044712	single-organism catabolic process	26	8.1e-07	ENSP00000052754,ENSP00000225964,ENSP00000247933,ENSP00000252029,ENSP00000252804,ENSP00000256104,ENSP00000260630,ENSP00000266718,ENSP00000271651,ENSP00000295550,ENSP00000297268,ENSP00000300527,ENSP00000304408,ENSP00000313437,ENSP00000325146,ENSP00000327336,ENSP00000332371,ENSP00000347041,ENSP00000347665,ENSP00000353654,ENSP00000354238,ENSP00000359114,ENSP00000360882,ENSP00000364000,ENSP00000364140…	BGN,COL11A1,COL12A1,COL15A1,COL18A1,COL1A1,COL1A2,COL3A1,COL4A2,COL5A1,COL5A2,COL6A2,COL6A3,COL7A1,CTSK,CYP1B1,DCN,ENPP1,FABP4,FMOD,IDUA,LUM,MMP19,OMD,PXDN,TYMP
GO:0003231	cardiac ventricle development	10	2.33e-06	ENSP00000217086,ENSP00000274063,ENSP00000287934,ENSP00000323901,ENSP00000359114,ENSP00000361943,ENSP00000369129,ENSP00000370256,ENSP00000398736,ENSP00000456609	COL11A1,CYR61,DSP,FOXC1,FZD1,FZD2,HEYL,SALL4,SFRP2,STRA6
GO:0030334	regulation of cell migration	21	2.33e-06	ENSP00000218388,ENSP00000225964,ENSP00000260630,ENSP00000261799,ENSP00000265165,ENSP00000274063,ENSP00000290167,ENSP00000304408,ENSP00000308815,ENSP00000330825,ENSP00000332879,ENSP00000345179,ENSP00000346839,ENSP00000347665,ENSP00000361850,ENSP00000368683,ENSP00000373574,ENSP00000377502,ENSP00000377721,ENSP00000398736,ENSP00000406367	ACVRL1,APOD,CCL19,COL18A1,COL1A1,COL3A1,CYP1B1,CYR61,EDN1,FLRT2,FN1,GPR124,IFITM1,LEF1,NR2F2,PDGFRB,PHLDB2,PLAU,SFRP2,TIMP1,WNT4
GO:0001503	ossification	14	4.04e-06	ENSP00000225964,ENSP00000228938,ENSP00000265165,ENSP00000271651,ENSP00000287934,ENSP00000327290,ENSP00000330825,ENSP00000344242,ENSP00000356954,ENSP00000357362,ENSP00000359114,ENSP00000364000,ENSP00000370256,ENSP00000398736	COL11A1,COL1A1,COL5A2,CTGF,CTSK,CYR61,FOXC1,FZD1,IFITM1,ITGA11,LEF1,LRRC17,MGP,THBS3
GO:0010033	response to organic substance	44	4.24e-06	ENSP00000052754,ENSP00000225831,ENSP00000225964,ENSP00000231004,ENSP00000233946,ENSP00000248071,ENSP00000260630,ENSP00000261799,ENSP00000261921,ENSP00000265165,ENSP00000266718,ENSP00000282903,ENSP00000287934,ENSP00000290167,ENSP00000290902,ENSP00000295633,ENSP00000299964,ENSP00000300527,ENSP00000308815,ENSP00000313437,ENSP00000323313,ENSP00000325527,ENSP00000330393,ENSP00000330825,ENSP00000331574…	ACVRL1,CCL19,CCL2,COL1A1,COL4A2,COL5A2,COL6A2,CRIP1,CTGF,CYP1B1,DCN,EDN1,ENPP1,FBN1,FMOD,FOXC1,FSTL1,FZD1,HEYL,IFITM1,IL1R1,ISG15,KLF2,KRT18,LEF1,LEPR,LOX,LOXL1,LUM,MMP19,NNMT,NR2F2,PCSK5,PDE1A,PDGFRB,PDIA5,PLAU,PLOD2,SFRP4,SLIT3,SPON2,STXBP4,TBXA2R,WNT4
GO:0032502	developmental process	65	5.47e-06	ENSP00000164227,ENSP00000188790,ENSP00000217131,ENSP00000218388,ENSP00000222145,ENSP00000225648,ENSP00000225831,ENSP00000228938,ENSP00000231004,ENSP00000247933,ENSP00000248071,ENSP00000252029,ENSP00000256104,ENSP00000256194,ENSP00000258526,ENSP00000261799,ENSP00000261921,ENSP00000264187,ENSP00000265165,ENSP00000266718,ENSP00000269593,ENSP00000274063,ENSP00000282588,ENSP00000287934,ENSP00000290902…	ACTG2,ACVRL1,APOD,BCL3,CCL19,CCL2,CD248,COL12A1,COL15A1,COL1A2,COL4A2,COL6A2,COL6A3,COL7A1,COLEC11,CRIP1,CRYGS,CTSZ,CYR61,DSP,EDN1,EGFL6,ENPP1,FABP4,FAP,FLRT2,FRMD6,FZD1,GPR124,HEYL,HOXB6,IDUA,IGFBP4,IGSF3,ITGA1,ITGA11,KLF2,KRT18,LAMC3,LEF1,LEPR,LOX,LOXL1,LRRC17,LUM,MGP,MICAL2,MMP19,NID1,NNMT,NR2F2,PCSK5,PDGFRB,PLAU,PLXNC1,RASIP1,S100A4,SFRP2,SFRP4,SPON2,STRA6,TAF8,THBS3,TIMP1,TYMP
GO:0016043	cellular component organization	65	7.71e-06	ENSP00000002125,ENSP00000052754,ENSP00000164227,ENSP00000216286,ENSP00000218388,ENSP00000225831,ENSP00000247933,ENSP00000248071,ENSP00000252029,ENSP00000252804,ENSP00000256194,ENSP00000258526,ENSP00000260630,ENSP00000261405,ENSP00000261799,ENSP00000261921,ENSP00000263895,ENSP00000264187,ENSP00000265165,ENSP00000266718,ENSP00000271651,ENSP00000274063,ENSP00000282588,ENSP00000282903,ENSP00000290902…	APOD,ARHGAP10,BCL3,BGN,C1QTNF6,CCL2,CHD9,COL11A1,COL12A1,COL15A1,COL3A1,COL4A2,COL5A1,COL5A2,COL6A2,COL6A3,COL7A1,CRABP2,CTGF,CTSK,CYP1B1,CYR61,DCN,DIAPH3,DNA2,DSP,EDN1,EGFL6,FBN1,FLRT2,FMOD,FOXC1,FRMD6,HEYL,IDUA,ITGA1,ITGA11,KLF2,KRT18,LEF1,LEPREL2,LOXL1,LUM,MICAL2,MMP19,NDUFAF7,NID1,NID2,OLFML2A,PDGFRB,PHLDB2,PLOD2,PLXNC1,POSTN,PXDN,RND3,S100A4,SFRP2,SLIT3,SPON2,TGFBI,TIMP1,TSPAN4,TYMP,VWF
GO:0051270	regulation of cellular component movement	22	7.71e-06	ENSP00000218388,ENSP00000225964,ENSP00000260630,ENSP00000261799,ENSP00000265165,ENSP00000274063,ENSP00000290167,ENSP00000304408,ENSP00000308815,ENSP00000330825,ENSP00000332879,ENSP00000345179,ENSP00000346839,ENSP00000347665,ENSP00000361850,ENSP00000368683,ENSP00000369129,ENSP00000373574,ENSP00000377502,ENSP00000377721,ENSP00000398736,ENSP00000406367	ACVRL1,APOD,CCL19,COL18A1,COL1A1,COL3A1,CYP1B1,CYR61,DSP,EDN1,FLRT2,FN1,GPR124,IFITM1,LEF1,NR2F2,PDGFRB,PHLDB2,PLAU,SFRP2,TIMP1,WNT4
GO:0070848	response to growth factor	21	8.29e-06	ENSP00000225964,ENSP00000233946,ENSP00000261799,ENSP00000265165,ENSP00000266718,ENSP00000287934,ENSP00000290167,ENSP00000295633,ENSP00000297268,ENSP00000304408,ENSP00000325527,ENSP00000331574,ENSP00000347041,ENSP00000353654,ENSP00000356954,ENSP00000361850,ENSP00000361943,ENSP00000368683,ENSP00000370256,ENSP00000373574,ENSP00000446280	ACVRL1,COL1A1,COL1A2,COL3A1,COL4A2,CTGF,EDN1,FBN1,FMOD,FOXC1,FSTL1,FZD1,HEYL,IL1R1,LEF1,LUM,PCSK5,PDE1A,PDGFRB,PLAU,WNT4
GO:0006928	movement of cell or subcellular component	30	1.04e-05	ENSP00000188790,ENSP00000225831,ENSP00000225964,ENSP00000258526,ENSP00000260630,ENSP00000261799,ENSP00000265165,ENSP00000290902,ENSP00000295550,ENSP00000297268,ENSP00000300527,ENSP00000304408,ENSP00000308117,ENSP00000308815,ENSP00000327290,ENSP00000332879,ENSP00000346839,ENSP00000348550,ENSP00000353654,ENSP00000354219,ENSP00000356954,ENSP00000360882,ENSP00000361850,ENSP00000364000,ENSP00000366246…	ACVRL1,CCL19,CCL2,CD248,COL1A1,COL1A2,COL3A1,COL4A2,COL5A1,COL5A2,COL6A2,COL6A3,CTGF,CYP1B1,CYR61,FAP,FLRT2,FN1,FRMD6,GPC6,GPR124,ITGA11,LEF1,NR2F2,PDGFRB,PLAU,PLXNC1,SLIT3,SPON2,TPM2
GO:0048856	anatomical structure development	59	1.2e-05	ENSP00000164227,ENSP00000188790,ENSP00000217131,ENSP00000218388,ENSP00000222145,ENSP00000225648,ENSP00000225831,ENSP00000228938,ENSP00000231004,ENSP00000247933,ENSP00000248071,ENSP00000252029,ENSP00000256194,ENSP00000258526,ENSP00000261799,ENSP00000261921,ENSP00000264187,ENSP00000265165,ENSP00000266718,ENSP00000269593,ENSP00000274063,ENSP00000282588,ENSP00000290902,ENSP00000295137,ENSP00000295550…	ACTG2,ACVRL1,APOD,BCL3,CCL19,CCL2,CD248,COL12A1,COL15A1,COL1A2,COL4A2,COL6A2,COL6A3,COL7A1,CRIP1,CRYGS,CTSZ,CYR61,DSP,EDN1,ENPP1,FAP,FLRT2,FRMD6,GPR124,HEYL,HOXB6,IDUA,IGFBP4,IGSF3,ITGA1,ITGA11,KLF2,KRT18,LAMC3,LEF1,LOX,LOXL1,LRRC17,LUM,MGP,MICAL2,MMP19,NID1,NNMT,NR2F2,PCSK5,PDGFRB,PLAU,PLXNC1,RASIP1,S100A4,SFRP2,SPON2,STRA6,TAF8,THBS3,TIMP1,TYMP
GO:0051216	cartilage development	11	1.2e-05	ENSP00000218388,ENSP00000225964,ENSP00000228938,ENSP00000266718,ENSP00000274063,ENSP00000356954,ENSP00000357362,ENSP00000359114,ENSP00000368683,ENSP00000398736,ENSP00000416330	COL11A1,COL1A1,CTGF,CYR61,EDN1,LUM,MGP,SFRP2,TGFBI,THBS3,TIMP1
GO:0009790	embryo development	25	1.29e-05	ENSP00000217086,ENSP00000225648,ENSP00000225964,ENSP00000248071,ENSP00000256194,ENSP00000261799,ENSP00000265165,ENSP00000274063,ENSP00000287934,ENSP00000290167,ENSP00000323901,ENSP00000325146,ENSP00000325527,ENSP00000332371,ENSP00000346839,ENSP00000353654,ENSP00000357204,ENSP00000362068,ENSP00000368683,ENSP00000370256,ENSP00000373574,ENSP00000377721,ENSP00000398736,ENSP00000446280,ENSP00000456609	ACVRL1,COL12A1,COL1A1,COL4A2,COL7A1,CRABP2,CYR61,EDN1,FBN1,FN1,FOXC1,FZD1,FZD2,HOXB6,KLF2,LEF1,MICAL2,NR2F2,PCSK5,PDGFRB,SALL4,SFRP2,STRA6,TAF8,WNT4
GO:0040011	locomotion	28	1.41e-05	ENSP00000188790,ENSP00000225831,ENSP00000225964,ENSP00000252029,ENSP00000258526,ENSP00000260630,ENSP00000261799,ENSP00000265165,ENSP00000290902,ENSP00000295550,ENSP00000297268,ENSP00000300527,ENSP00000304408,ENSP00000308117,ENSP00000308815,ENSP00000327290,ENSP00000332879,ENSP00000346839,ENSP00000353654,ENSP00000356954,ENSP00000360882,ENSP00000364000,ENSP00000366246,ENSP00000373574,ENSP00000377721…	ACVRL1,CCL19,CCL2,CD248,COL1A1,COL1A2,COL3A1,COL4A2,COL5A1,COL5A2,COL6A2,COL6A3,CTGF,CYP1B1,CYR61,FAP,FLRT2,FN1,GPC6,GPR124,ITGA11,LEF1,NR2F2,PDGFRB,PLXNC1,SLIT3,SPON2,TYMP
GO:0007507	heart development	17	1.62e-05	ENSP00000217086,ENSP00000256194,ENSP00000261799,ENSP00000274063,ENSP00000287934,ENSP00000304408,ENSP00000323901,ENSP00000325527,ENSP00000332449,ENSP00000359114,ENSP00000360882,ENSP00000361943,ENSP00000368683,ENSP00000369129,ENSP00000398736,ENSP00000446280,ENSP00000456609	COL11A1,COL3A1,COL5A1,CRIP1,CYR61,DSP,EDN1,FBN1,FZD1,FZD2,HEYL,MICAL2,PCSK5,PDGFRB,SALL4,SFRP2,STRA6
GO:0032501	multicellular organismal process	72	1.62e-05	ENSP00000164227,ENSP00000188790,ENSP00000222145,ENSP00000225648,ENSP00000225831,ENSP00000228938,ENSP00000231004,ENSP00000233946,ENSP00000247933,ENSP00000248071,ENSP00000252029,ENSP00000256104,ENSP00000256194,ENSP00000258526,ENSP00000261405,ENSP00000261799,ENSP00000261921,ENSP00000263277,ENSP00000264187,ENSP00000265165,ENSP00000269593,ENSP00000271651,ENSP00000274063,ENSP00000285039,ENSP00000287934…	ACTG2,ACVRL1,APOD,BCL3,BGN,CCL19,CCL2,CD248,COL12A1,COL15A1,COL1A2,COL4A2,COL6A2,COL6A3,COL7A1,COLEC11,CRABP2,CRIP1,CRYGS,CTGF,CTSK,CYR61,DIAPH3,DSP,EDN1,EGFL6,EHD2,ENPP1,FABP4,FAP,FLRT2,FZD1,GPR124,HEYL,HOXB6,IDUA,IFITM1,IGFBP4,IGSF3,IL1R1,ITGA11,KLF2,LAMC3,LEF1,LEPR,LOX,LOXL1,LRRC17,MGP,MICAL2,MYO5B,NID1,NNMT,NR2F2,PCSK5,PDE1A,PDGFRB,PENK,PLXNC1,POSTN,RASIP1,S100A4,SFRP2,SFRP4,SPON2,STRA6,TAF8,…
GO:0044707	single-multicellular organism process	70	1.74e-05	ENSP00000164227,ENSP00000188790,ENSP00000222145,ENSP00000225648,ENSP00000225831,ENSP00000228938,ENSP00000231004,ENSP00000247933,ENSP00000248071,ENSP00000252029,ENSP00000256104,ENSP00000256194,ENSP00000258526,ENSP00000261405,ENSP00000261799,ENSP00000261921,ENSP00000263277,ENSP00000264187,ENSP00000265165,ENSP00000269593,ENSP00000271651,ENSP00000274063,ENSP00000285039,ENSP00000287934,ENSP00000290902…	ACTG2,ACVRL1,APOD,BCL3,BGN,CCL19,CCL2,CD248,COL12A1,COL15A1,COL1A2,COL4A2,COL6A2,COL6A3,COL7A1,COLEC11,CRABP2,CRIP1,CRYGS,CTGF,CTSK,CYR61,DSP,EDN1,EGFL6,EHD2,ENPP1,FABP4,FAP,FLRT2,FZD1,GPR124,HEYL,HOXB6,IDUA,IFITM1,IGFBP4,IGSF3,ITGA11,KLF2,LAMC3,LEF1,LEPR,LOX,LOXL1,LRRC17,MGP,MICAL2,MYO5B,NID1,NNMT,NR2F2,PCSK5,PDE1A,PDGFRB,PENK,PLXNC1,POSTN,RASIP1,S100A4,SFRP2,SFRP4,SPON2,STRA6,TAF8,TFF3,THBS3,TP…
GO:2000026	regulation of multicellular organismal development	32	1.78e-05	ENSP00000218388,ENSP00000225831,ENSP00000225964,ENSP00000228938,ENSP00000260630,ENSP00000261799,ENSP00000274063,ENSP00000287934,ENSP00000290167,ENSP00000304408,ENSP00000308815,ENSP00000323901,ENSP00000332879,ENSP00000344242,ENSP00000346839,ENSP00000353654,ENSP00000354238,ENSP00000356954,ENSP00000357204,ENSP00000360882,ENSP00000361850,ENSP00000361943,ENSP00000364000,ENSP00000364700,ENSP00000368683…	ACVRL1,CCL19,CCL2,COL1A1,COL3A1,COL4A2,COL5A1,COL5A2,CRABP2,CTGF,CYP1B1,CYR61,EDN1,ENPP1,FLRT2,FN1,FZD1,FZD2,GPR124,HEYL,ISG15,LRRC17,MGP,OMD,PDGFRB,PHLDB2,PLAU,SFRP2,SFRP4,TBXA2R,TIMP1,WNT4
GO:0030203	glycosaminoglycan metabolic process	11	1.84e-05	ENSP00000247933,ENSP00000256861,ENSP00000261799,ENSP00000266718,ENSP00000332151,ENSP00000347041,ENSP00000351190,ENSP00000364700,ENSP00000366246,ENSP00000370256,ENSP00000406157	DSE,FMOD,FOXC1,GPC6,IDUA,ITIH2,ITIH5,LUM,OMD,PAPSS2,PDGFRB
GO:0048729	tissue morphogenesis	19	2.1e-05	ENSP00000217086,ENSP00000217131,ENSP00000222145,ENSP00000256194,ENSP00000274063,ENSP00000287934,ENSP00000290167,ENSP00000295137,ENSP00000304408,ENSP00000312099,ENSP00000323901,ENSP00000359114,ENSP00000360882,ENSP00000361943,ENSP00000368683,ENSP00000369129,ENSP00000370256,ENSP00000373574,ENSP00000398736	ACTG2,ACVRL1,COL11A1,COL3A1,COL5A1,CRYGS,CTSZ,CYR61,DSP,EDN1,FOXC1,FZD1,FZD2,HEYL,MICAL2,RASIP1,SALL4,SFRP2,WNT4
GO:1901700	response to oxygen-containing compound	29	2.95e-05	ENSP00000052754,ENSP00000218388,ENSP00000225831,ENSP00000225964,ENSP00000233946,ENSP00000248071,ENSP00000260630,ENSP00000261799,ENSP00000261921,ENSP00000287934,ENSP00000290902,ENSP00000297268,ENSP00000300527,ENSP00000304408,ENSP00000308815,ENSP00000313437,ENSP00000325527,ENSP00000345179,ENSP00000347665,ENSP00000354238,ENSP00000356954,ENSP00000361850,ENSP00000364000,ENSP00000365530,ENSP00000368683…	APOD,CCL19,CCL2,COL18A1,COL1A1,COL1A2,COL3A1,COL5A2,COL6A2,CTGF,CYP1B1,DCN,EDN1,ENPP1,FBN1,FZD1,GPX8,IL1R1,KLF2,LOXL1,MMP19,NR2F2,PDGFRB,PLAU,SLIT3,SPON2,STXBP4,TBXA2R,TIMP1
GO:0030154	cell differentiation	48	3.63e-05	ENSP00000164227,ENSP00000217086,ENSP00000222145,ENSP00000225831,ENSP00000225964,ENSP00000228938,ENSP00000248071,ENSP00000252029,ENSP00000256104,ENSP00000258526,ENSP00000261799,ENSP00000265165,ENSP00000274063,ENSP00000282588,ENSP00000287934,ENSP00000290902,ENSP00000295550,ENSP00000300527,ENSP00000304408,ENSP00000305647,ENSP00000308815,ENSP00000313437,ENSP00000325146,ENSP00000327290,ENSP00000332371…	ACVRL1,APOD,BCL3,CCL19,CCL2,COL12A1,COL15A1,COL18A1,COL1A1,COL3A1,COL4A2,COL5A1,COL5A2,COL6A2,COL6A3,COL7A1,CRABP2,CTGF,CYR61,DSP,EDN1,EGFL6,FABP4,FLRT2,FRMD6,FZD1,HEYL,ITGA1,ITGA11,KLF2,LAMC3,LEF1,MGP,MMP19,NR2F2,PDGFRB,PLXNC1,RASIP1,S100A4,SALL4,SFRP2,SFRP4,SLIT3,SPON2,TAF8,TGFBI,TYMP,VAMP5
GO:0071559	response to transforming growth factor beta	11	4.61e-05	ENSP00000225831,ENSP00000225964,ENSP00000233946,ENSP00000290167,ENSP00000297268,ENSP00000304408,ENSP00000325527,ENSP00000347041,ENSP00000353654,ENSP00000368683,ENSP00000373574	ACVRL1,CCL2,COL1A1,COL1A2,COL3A1,COL4A2,EDN1,FBN1,FMOD,IL1R1,WNT4
GO:0048869	cellular developmental process	49	5.52e-05	ENSP00000164227,ENSP00000217086,ENSP00000222145,ENSP00000225831,ENSP00000225964,ENSP00000228938,ENSP00000247933,ENSP00000248071,ENSP00000252029,ENSP00000256104,ENSP00000258526,ENSP00000261799,ENSP00000265165,ENSP00000274063,ENSP00000282588,ENSP00000287934,ENSP00000290902,ENSP00000295550,ENSP00000300527,ENSP00000304408,ENSP00000305647,ENSP00000308815,ENSP00000313437,ENSP00000325146,ENSP00000327290…	ACVRL1,APOD,BCL3,CCL19,CCL2,COL12A1,COL15A1,COL18A1,COL1A1,COL3A1,COL4A2,COL5A1,COL5A2,COL6A2,COL6A3,COL7A1,CRABP2,CTGF,CYR61,DSP,EDN1,EGFL6,FABP4,FLRT2,FRMD6,FZD1,HEYL,IDUA,ITGA1,ITGA11,KLF2,LAMC3,LEF1,MGP,MMP19,NR2F2,PDGFRB,PLXNC1,RASIP1,S100A4,SALL4,SFRP2,SFRP4,SLIT3,SPON2,TAF8,TGFBI,TYMP,VAMP5
GO:0009611	response to wounding	21	5.66e-05	ENSP00000052754,ENSP00000218388,ENSP00000225831,ENSP00000225964,ENSP00000231004,ENSP00000261405,ENSP00000261799,ENSP00000263277,ENSP00000282588,ENSP00000297268,ENSP00000304408,ENSP00000331574,ENSP00000345179,ENSP00000346839,ENSP00000356954,ENSP00000360882,ENSP00000369129,ENSP00000373574,ENSP00000393333,ENSP00000398736,ENSP00000406157	ACVRL1,APOD,CCL2,COL1A1,COL1A2,COL3A1,COL5A1,CTGF,CYR61,DCN,DSP,EHD2,FN1,ITGA1,LOX,PAPSS2,PDE1A,PDGFRB,TBXA2R,TIMP1,VWF
GO:0040012	regulation of locomotion	20	6.08e-05	ENSP00000218388,ENSP00000225964,ENSP00000260630,ENSP00000261799,ENSP00000265165,ENSP00000274063,ENSP00000290167,ENSP00000304408,ENSP00000308815,ENSP00000330825,ENSP00000332879,ENSP00000345179,ENSP00000346839,ENSP00000347665,ENSP00000361850,ENSP00000368683,ENSP00000373574,ENSP00000377502,ENSP00000377721,ENSP00000398736	ACVRL1,APOD,CCL19,COL18A1,COL1A1,COL3A1,CYP1B1,CYR61,EDN1,FLRT2,FN1,IFITM1,LEF1,NR2F2,PDGFRB,PHLDB2,PLAU,SFRP2,TIMP1,WNT4
GO:0048598	embryonic morphogenesis	18	6.08e-05	ENSP00000217086,ENSP00000225648,ENSP00000256194,ENSP00000265165,ENSP00000274063,ENSP00000287934,ENSP00000290167,ENSP00000323901,ENSP00000325146,ENSP00000325527,ENSP00000332371,ENSP00000346839,ENSP00000353654,ENSP00000357204,ENSP00000368683,ENSP00000370256,ENSP00000398736,ENSP00000456609	COL12A1,COL4A2,COL7A1,CRABP2,CYR61,EDN1,FBN1,FN1,FOXC1,FZD1,FZD2,HOXB6,LEF1,MICAL2,SALL4,SFRP2,STRA6,WNT4
GO:0030336	negative regulation of cell migration	11	6.98e-05	ENSP00000218388,ENSP00000225831,ENSP00000260630,ENSP00000274063,ENSP00000290167,ENSP00000304408,ENSP00000330825,ENSP00000345179,ENSP00000373574,ENSP00000377502,ENSP00000377721	ACVRL1,APOD,CCL2,COL3A1,CYP1B1,IFITM1,NR2F2,PHLDB2,SFRP2,TIMP1,WNT4
GO:0070887	cellular response to chemical stimulus	39	7.06e-05	ENSP00000225831,ENSP00000225964,ENSP00000233946,ENSP00000248071,ENSP00000256104,ENSP00000260630,ENSP00000261799,ENSP00000265165,ENSP00000282588,ENSP00000282903,ENSP00000287934,ENSP00000290167,ENSP00000290902,ENSP00000295633,ENSP00000299964,ENSP00000308815,ENSP00000323313,ENSP00000325527,ENSP00000330393,ENSP00000330825,ENSP00000331574,ENSP00000332449,ENSP00000347041,ENSP00000353654,ENSP00000354238…	ACVRL1,CCL19,CCL2,COL1A1,COL4A2,COL5A2,CRIP1,CTGF,CYP1B1,EDN1,ENPP1,FABP4,FBN1,FMOD,FOXC1,FSTL1,FZD1,HEYL,IFITM1,IL1R1,ISG15,ITGA1,KLF2,KRT18,LEF1,LEPR,NNMT,NR2F2,PAPSS2,PCSK5,PDE1A,PDGFRB,PDIA5,PLAU,PLOD2,SLIT3,SPON2,STXBP4,WNT4
GO:0071363	cellular response to growth factor stimulus	19	7.17e-05	ENSP00000225964,ENSP00000261799,ENSP00000265165,ENSP00000287934,ENSP00000290167,ENSP00000295633,ENSP00000297268,ENSP00000304408,ENSP00000325527,ENSP00000331574,ENSP00000347041,ENSP00000353654,ENSP00000356954,ENSP00000361850,ENSP00000361943,ENSP00000368683,ENSP00000370256,ENSP00000373574,ENSP00000446280	ACVRL1,COL1A1,COL1A2,COL3A1,COL4A2,CTGF,EDN1,FBN1,FMOD,FOXC1,FSTL1,FZD1,HEYL,LEF1,PCSK5,PDE1A,PDGFRB,PLAU,WNT4
GO:0006027	glycosaminoglycan catabolic process	7	8.74e-05	ENSP00000052754,ENSP00000247933,ENSP00000266718,ENSP00000327336,ENSP00000347041,ENSP00000364700,ENSP00000366246	BGN,DCN,FMOD,GPC6,IDUA,LUM,OMD
GO:0051239	regulation of multicellular organismal process	39	0.000132	ENSP00000157600,ENSP00000188790,ENSP00000218388,ENSP00000225831,ENSP00000225964,ENSP00000228938,ENSP00000248071,ENSP00000257696,ENSP00000260061,ENSP00000260630,ENSP00000266718,ENSP00000274063,ENSP00000287934,ENSP00000290167,ENSP00000290902,ENSP00000304408,ENSP00000308815,ENSP00000323901,ENSP00000330825,ENSP00000332879,ENSP00000344242,ENSP00000345179,ENSP00000353654,ENSP00000354238,ENSP00000356954…	ACVRL1,APOD,CCL19,CCL2,COL1A1,COL3A1,COL4A2,COL5A1,COL5A2,CRABP2,CTGF,CYP1B1,CYR61,DSP,EDN1,ENPP1,FAP,FLRT2,FZD1,FZD2,HEYL,HILPDA,IFITM1,KLF2,LMCD1,LRRC17,LRRC32,LUM,MGP,NR2F2,OMD,PHLDB2,SFRP2,SFRP4,SPON2,TBXA2R,TIA1,TIMP1,WNT4
GO:0010810	regulation of cell-substrate adhesion	10	0.000147	ENSP00000225964,ENSP00000264187,ENSP00000290167,ENSP00000345179,ENSP00000346839,ENSP00000361850,ENSP00000369976,ENSP00000373574,ENSP00000377502,ENSP00000398736	ACVRL1,APOD,COL1A1,CYR61,EGFL6,FN1,NID1,PHLDB2,PLAU,WNT4
GO:0070208	protein heterotrimerization	4	0.000163	ENSP00000225964,ENSP00000297268,ENSP00000300527,ENSP00000338812	C1QTNF6,COL1A1,COL1A2,COL6A2
GO:0016477	cell migration	20	0.00017	ENSP00000188790,ENSP00000225831,ENSP00000225964,ENSP00000260630,ENSP00000261799,ENSP00000265165,ENSP00000282588,ENSP00000297268,ENSP00000308117,ENSP00000308815,ENSP00000327290,ENSP00000346839,ENSP00000356954,ENSP00000360882,ENSP00000361850,ENSP00000366246,ENSP00000373574,ENSP00000377721,ENSP00000398736,ENSP00000406367	ACVRL1,CCL19,CCL2,CD248,COL1A1,COL1A2,COL5A1,CTGF,CYP1B1,CYR61,FAP,FN1,GPC6,GPR124,ITGA1,ITGA11,LEF1,NR2F2,PDGFRB,PLAU
GO:0042221	response to chemical	52	0.000175	ENSP00000052754,ENSP00000225831,ENSP00000225964,ENSP00000231004,ENSP00000233946,ENSP00000237612,ENSP00000248071,ENSP00000252029,ENSP00000256104,ENSP00000258526,ENSP00000261799,ENSP00000261921,ENSP00000265165,ENSP00000265723,ENSP00000266718,ENSP00000274063,ENSP00000282903,ENSP00000287934,ENSP00000290167,ENSP00000295550,ENSP00000295633,ENSP00000308815,ENSP00000312326,ENSP00000313437,ENSP00000323313…	ABCB4,ABCG2,ACVRL1,AOC3,APOD,CCL19,CCL2,COL18A1,COL1A1,COL5A1,COL6A3,CRIP1,CTGF,CYR61,DCN,EDN1,ENPP1,FABP4,FBN1,FLRT2,FMOD,FOXC1,FSTL1,FZD1,GPX8,HEYL,IFITM1,IL1R1,ISG15,KLF2,KRT18,LEF1,LEPR,LOX,LOXL1,LUM,MMP19,NR2F2,PAPSS2,PCSK5,PDE1A,PDGFRB,PDIA5,PLOD2,PLXNC1,SFRP2,SFRP4,SLIT3,STXBP4,TBXA2R,TYMP,WNT4
GO:0060429	epithelium development	23	0.00018	ENSP00000217086,ENSP00000217131,ENSP00000222145,ENSP00000248071,ENSP00000256194,ENSP00000274063,ENSP00000287934,ENSP00000312099,ENSP00000323901,ENSP00000332371,ENSP00000347665,ENSP00000348550,ENSP00000356954,ENSP00000357204,ENSP00000360882,ENSP00000361943,ENSP00000368683,ENSP00000369129,ENSP00000370256,ENSP00000373574,ENSP00000377721,ENSP00000398736,ENSP00000456609	ACVRL1,COL18A1,COL5A1,COL7A1,CRABP2,CRYGS,CTGF,CTSZ,CYR61,DSP,EDN1,FOXC1,FRMD6,FZD1,FZD2,HEYL,KLF2,MICAL2,NR2F2,RASIP1,SALL4,SFRP2,STRA6
GO:0042060	wound healing	19	0.000184	ENSP00000052754,ENSP00000218388,ENSP00000225964,ENSP00000231004,ENSP00000261405,ENSP00000261799,ENSP00000263277,ENSP00000282588,ENSP00000297268,ENSP00000304408,ENSP00000331574,ENSP00000345179,ENSP00000346839,ENSP00000360882,ENSP00000369129,ENSP00000373574,ENSP00000393333,ENSP00000398736,ENSP00000406157	ACVRL1,APOD,COL1A1,COL1A2,COL3A1,COL5A1,CYR61,DCN,DSP,EHD2,FN1,ITGA1,LOX,PAPSS2,PDE1A,PDGFRB,TBXA2R,TIMP1,VWF
GO:0044273	sulfur compound catabolic process	6	0.000186	ENSP00000052754,ENSP00000247933,ENSP00000266718,ENSP00000327336,ENSP00000347041,ENSP00000364700	BGN,DCN,FMOD,IDUA,LUM,OMD
GO:0071310	cellular response to organic substance	33	0.000235	ENSP00000225831,ENSP00000225964,ENSP00000233946,ENSP00000248071,ENSP00000260630,ENSP00000261799,ENSP00000265165,ENSP00000282903,ENSP00000287934,ENSP00000290167,ENSP00000290902,ENSP00000295633,ENSP00000323313,ENSP00000325527,ENSP00000330393,ENSP00000330825,ENSP00000331574,ENSP00000347041,ENSP00000353654,ENSP00000354238,ENSP00000356954,ENSP00000361850,ENSP00000361943,ENSP00000364000,ENSP00000365530…	ACVRL1,CCL2,COL1A1,COL4A2,COL5A2,CTGF,CYP1B1,EDN1,ENPP1,FBN1,FMOD,FOXC1,FSTL1,FZD1,HEYL,IFITM1,IL1R1,ISG15,KLF2,KRT18,LEF1,LEPR,NR2F2,PCSK5,PDE1A,PDGFRB,PDIA5,PLAU,PLOD2,SLIT3,SPON2,STXBP4,WNT4
GO:0003281	ventricular septum development	6	0.000241	ENSP00000217086,ENSP00000287934,ENSP00000323901,ENSP00000361943,ENSP00000398736,ENSP00000456609	CYR61,FZD1,FZD2,HEYL,SALL4,STRA6
GO:0071560	cellular response to transforming growth factor beta stimulus	10	0.000274	ENSP00000225831,ENSP00000225964,ENSP00000290167,ENSP00000297268,ENSP00000304408,ENSP00000325527,ENSP00000347041,ENSP00000353654,ENSP00000368683,ENSP00000373574	ACVRL1,CCL2,COL1A1,COL1A2,COL3A1,COL4A2,EDN1,FBN1,FMOD,WNT4
GO:0006024	glycosaminoglycan biosynthetic process	8	0.000294	ENSP00000052754,ENSP00000261799,ENSP00000266718,ENSP00000327336,ENSP00000332151,ENSP00000347041,ENSP00000364700,ENSP00000366246	BGN,DCN,DSE,FMOD,GPC6,LUM,OMD,PDGFRB
GO:0007517	muscle organ development	12	0.000305	ENSP00000052754,ENSP00000287934,ENSP00000295550,ENSP00000304408,ENSP00000323901,ENSP00000327290,ENSP00000359114,ENSP00000361943,ENSP00000369129,ENSP00000370256,ENSP00000377721,ENSP00000456609	COL11A1,COL3A1,COL6A3,DCN,DSP,FOXC1,FZD1,FZD2,HEYL,ITGA11,NR2F2,STRA6
GO:0051240	positive regulation of multicellular organismal process	27	0.000305	ENSP00000164227,ENSP00000225831,ENSP00000225964,ENSP00000257696,ENSP00000260630,ENSP00000265165,ENSP00000266718,ENSP00000274063,ENSP00000290167,ENSP00000290902,ENSP00000308815,ENSP00000330825,ENSP00000332879,ENSP00000346839,ENSP00000356954,ENSP00000357204,ENSP00000361850,ENSP00000361943,ENSP00000368683,ENSP00000368699,ENSP00000370256,ENSP00000373574,ENSP00000377502,ENSP00000393333,ENSP00000398736…	ACVRL1,BCL3,CCL19,CCL2,COL1A1,CRABP2,CTGF,CYP1B1,CYR61,EDN1,FLRT2,FN1,FOXC1,GPR124,HEYL,HILPDA,IFITM1,ISG15,LEF1,LUM,PHLDB2,PLAU,SFRP2,SFRP4,SPON2,TBXA2R,WNT4
GO:0035295	tube development	17	0.000316	ENSP00000217086,ENSP00000217131,ENSP00000222145,ENSP00000231004,ENSP00000248071,ENSP00000256194,ENSP00000274063,ENSP00000287934,ENSP00000304408,ENSP00000323901,ENSP00000356954,ENSP00000361943,ENSP00000368683,ENSP00000370256,ENSP00000373574,ENSP00000446280,ENSP00000456609	ACVRL1,COL3A1,CTGF,CTSZ,EDN1,FOXC1,FZD1,FZD2,HEYL,KLF2,LOX,MICAL2,PCSK5,RASIP1,SALL4,SFRP2,STRA6
GO:0061061	muscle structure development	15	0.000342	ENSP00000052754,ENSP00000261799,ENSP00000265165,ENSP00000287934,ENSP00000290167,ENSP00000295550,ENSP00000304408,ENSP00000323901,ENSP00000327290,ENSP00000359114,ENSP00000361943,ENSP00000369129,ENSP00000370256,ENSP00000377721,ENSP00000456609	COL11A1,COL3A1,COL6A3,DCN,DSP,FOXC1,FZD1,FZD2,HEYL,ITGA11,LEF1,NR2F2,PDGFRB,STRA6,WNT4
GO:0050793	regulation of developmental process	35	0.000356	ENSP00000217086,ENSP00000218388,ENSP00000225964,ENSP00000228938,ENSP00000260630,ENSP00000261799,ENSP00000263277,ENSP00000274063,ENSP00000287934,ENSP00000290167,ENSP00000304408,ENSP00000308815,ENSP00000323901,ENSP00000330825,ENSP00000332879,ENSP00000344242,ENSP00000346839,ENSP00000353654,ENSP00000354238,ENSP00000356954,ENSP00000357204,ENSP00000360882,ENSP00000361850,ENSP00000361943,ENSP00000362068…	ACVRL1,CCL19,COL1A1,COL3A1,COL4A2,COL5A1,COL5A2,CRABP2,CTGF,CYP1B1,CYR61,EDN1,EHD2,ENPP1,FLRT2,FN1,FZD1,FZD2,HEYL,IFITM1,ISG15,LRRC17,MEDAG,MGP,OMD,PDGFRB,PHLDB2,PLAU,SALL4,SFRP2,SFRP4,TAF8,TBXA2R,TIMP1,WNT4
GO:0003206	cardiac chamber morphogenesis	8	0.000357	ENSP00000274063,ENSP00000287934,ENSP00000323901,ENSP00000359114,ENSP00000361943,ENSP00000369129,ENSP00000370256,ENSP00000398736	COL11A1,CYR61,DSP,FOXC1,FZD1,FZD2,HEYL,SFRP2
GO:0000904	cell morphogenesis involved in differentiation	18	0.000368	ENSP00000258526,ENSP00000265165,ENSP00000282588,ENSP00000290902,ENSP00000295550,ENSP00000300527,ENSP00000304408,ENSP00000332879,ENSP00000346294,ENSP00000346839,ENSP00000347665,ENSP00000348550,ENSP00000353654,ENSP00000354360,ENSP00000360882,ENSP00000361943,ENSP00000364000,ENSP00000430333	COL18A1,COL3A1,COL4A2,COL5A1,COL5A2,COL6A2,COL6A3,FLRT2,FN1,FRMD6,HEYL,ITGA1,LAMC3,LEF1,PLXNC1,S100A4,SLIT3,SPON2
GO:0030205	dermatan sulfate metabolic process	4	0.000422	ENSP00000052754,ENSP00000247933,ENSP00000327336,ENSP00000332151	BGN,DCN,DSE,IDUA
GO:0018149	peptide cross-linking	5	0.000487	ENSP00000052754,ENSP00000304408,ENSP00000327336,ENSP00000346839,ENSP00000369129	BGN,COL3A1,DCN,DSP,FN1
GO:0051674	localization of cell	20	0.000487	ENSP00000188790,ENSP00000225831,ENSP00000225964,ENSP00000260630,ENSP00000261799,ENSP00000265165,ENSP00000282588,ENSP00000297268,ENSP00000308117,ENSP00000308815,ENSP00000327290,ENSP00000346839,ENSP00000356954,ENSP00000360882,ENSP00000361850,ENSP00000366246,ENSP00000373574,ENSP00000377721,ENSP00000398736,ENSP00000406367	ACVRL1,CCL19,CCL2,CD248,COL1A1,COL1A2,COL5A1,CTGF,CYP1B1,CYR61,FAP,FN1,GPC6,GPR124,ITGA1,ITGA11,LEF1,NR2F2,PDGFRB,PLAU
GO:0001558	regulation of cell growth	13	0.000531	ENSP00000250160,ENSP00000259526,ENSP00000265165,ENSP00000269593,ENSP00000274063,ENSP00000303766,ENSP00000346839,ENSP00000354238,ENSP00000356954,ENSP00000357204,ENSP00000373574,ENSP00000398736,ENSP00000430333	ACVRL1,CRABP2,CTGF,CYR61,ENPP1,FN1,HTRA3,IGFBP4,LEF1,NOV,SFRP2,SLIT3,WISP1
GO:0007160	cell-matrix adhesion	8	0.000531	ENSP00000216286,ENSP00000264187,ENSP00000282588,ENSP00000304408,ENSP00000327290,ENSP00000346839,ENSP00000356954,ENSP00000357362	COL3A1,CTGF,FN1,ITGA1,ITGA11,NID1,NID2,THBS3
GO:0009056	catabolic process	31	0.000531	ENSP00000052754,ENSP00000188790,ENSP00000217131,ENSP00000225964,ENSP00000247933,ENSP00000252029,ENSP00000252804,ENSP00000256104,ENSP00000260630,ENSP00000266718,ENSP00000271651,ENSP00000295550,ENSP00000297268,ENSP00000300527,ENSP00000304408,ENSP00000313437,ENSP00000325146,ENSP00000327336,ENSP00000332371,ENSP00000347041,ENSP00000347665,ENSP00000353654,ENSP00000354238,ENSP00000359114,ENSP00000360882…	BGN,COL11A1,COL12A1,COL15A1,COL18A1,COL1A1,COL1A2,COL3A1,COL4A2,COL5A1,COL5A2,COL6A2,COL6A3,COL7A1,CTSK,CTSZ,CYP1B1,DCN,DNA2,ENPP1,FABP4,FAP,FMOD,GPC6,IDUA,ISG15,LUM,MMP19,OMD,PXDN,TYMP
GO:0009719	response to endogenous stimulus	27	0.000561	ENSP00000225964,ENSP00000231004,ENSP00000233946,ENSP00000248071,ENSP00000265165,ENSP00000282903,ENSP00000287934,ENSP00000290167,ENSP00000295633,ENSP00000299964,ENSP00000308815,ENSP00000313437,ENSP00000325527,ENSP00000331574,ENSP00000347041,ENSP00000353654,ENSP00000354238,ENSP00000356954,ENSP00000361850,ENSP00000361943,ENSP00000364000,ENSP00000365530,ENSP00000368683,ENSP00000373574,ENSP00000377721…	ACVRL1,CCL19,COL1A1,COL4A2,COL5A2,CTGF,EDN1,ENPP1,FBN1,FMOD,FSTL1,FZD1,HEYL,IL1R1,KLF2,LEF1,LOX,MMP19,NNMT,NR2F2,PDE1A,PLAU,PLOD2,SFRP4,SLIT3,STXBP4,WNT4
GO:0043009	chordate embryonic development	17	0.000696	ENSP00000217086,ENSP00000225648,ENSP00000225964,ENSP00000248071,ENSP00000261799,ENSP00000265165,ENSP00000274063,ENSP00000287934,ENSP00000323901,ENSP00000359114,ENSP00000362068,ENSP00000368683,ENSP00000370256,ENSP00000373574,ENSP00000377721,ENSP00000398736,ENSP00000446280	ACVRL1,COL11A1,COL1A1,CYR61,EDN1,FOXC1,FZD1,FZD2,HOXB6,KLF2,LEF1,NR2F2,PCSK5,PDGFRB,SALL4,SFRP2,TAF8
GO:1903510	mucopolysaccharide metabolic process	8	0.000708	ENSP00000247933,ENSP00000256861,ENSP00000266718,ENSP00000332151,ENSP00000347041,ENSP00000351190,ENSP00000364700,ENSP00000366246	DSE,FMOD,GPC6,IDUA,ITIH2,ITIH5,LUM,OMD
GO:0048518	positive regulation of biological process	61	0.000719	ENSP00000052754,ENSP00000157600,ENSP00000188790,ENSP00000217086,ENSP00000218388,ENSP00000225831,ENSP00000225964,ENSP00000246006,ENSP00000246115,ENSP00000248071,ENSP00000250340,ENSP00000256104,ENSP00000256194,ENSP00000257696,ENSP00000260061,ENSP00000260630,ENSP00000261799,ENSP00000263277,ENSP00000264187,ENSP00000265165,ENSP00000266718,ENSP00000269593,ENSP00000271651,ENSP00000274063,ENSP00000282903…	ACTG2,ACVRL1,ARHGAP10,C7,CCL19,CCL2,CD248,CD93,CFH,CLEC11A,COL18A1,COL1A1,COL3A1,CRABP2,CTGF,CTSK,CYP1B1,CYR61,DCN,DNA2,EDN1,EGFL6,EHD2,FABP4,FAP,FLRT2,FOXC1,FZD1,FZD2,GPR124,HILPDA,IFITM1,IGFBP4,ISG15,KLF2,LEF1,LMCD1,LRRC32,LUM,MARCO,MEDAG,MICAL2,MLLT10,NID1,NR2F2,PDE1A,PDGFRB,PHLDB2,PLAU,PLOD2,S100A4,S1PR4,SALL4,SFRP2,SFRP4,SPON2,STRA6,STXBP4,TAF8,TIMP1,WNT4
GO:0006935	chemotaxis	17	0.000731	ENSP00000225831,ENSP00000252029,ENSP00000258526,ENSP00000261799,ENSP00000265165,ENSP00000290902,ENSP00000295550,ENSP00000300527,ENSP00000304408,ENSP00000308815,ENSP00000332879,ENSP00000353654,ENSP00000360882,ENSP00000361850,ENSP00000364000,ENSP00000398736,ENSP00000430333	CCL19,CCL2,COL3A1,COL4A2,COL5A1,COL5A2,COL6A2,COL6A3,CYR61,FLRT2,LEF1,PDGFRB,PLAU,PLXNC1,SLIT3,SPON2,TYMP
GO:0071495	cellular response to endogenous stimulus	22	0.000835	ENSP00000225964,ENSP00000248071,ENSP00000261799,ENSP00000265165,ENSP00000282903,ENSP00000287934,ENSP00000290167,ENSP00000295633,ENSP00000325527,ENSP00000331574,ENSP00000347041,ENSP00000353654,ENSP00000354238,ENSP00000356954,ENSP00000361850,ENSP00000361943,ENSP00000364000,ENSP00000365530,ENSP00000368683,ENSP00000373574,ENSP00000377721,ENSP00000430333	ACVRL1,COL1A1,COL4A2,COL5A2,CTGF,EDN1,ENPP1,FBN1,FMOD,FSTL1,FZD1,HEYL,KLF2,LEF1,NR2F2,PDE1A,PDGFRB,PLAU,PLOD2,SLIT3,STXBP4,WNT4
GO:0050655	dermatan sulfate proteoglycan metabolic process	4	0.0009	ENSP00000052754,ENSP00000247933,ENSP00000327336,ENSP00000332151	BGN,DCN,DSE,IDUA
GO:0030155	regulation of cell adhesion	16	0.000902	ENSP00000225831,ENSP00000225964,ENSP00000260061,ENSP00000260630,ENSP00000264187,ENSP00000274063,ENSP00000290167,ENSP00000308815,ENSP00000345179,ENSP00000346839,ENSP00000361850,ENSP00000369976,ENSP00000373574,ENSP00000377502,ENSP00000398736,ENSP00000416330	ACVRL1,APOD,CCL19,CCL2,COL1A1,CYP1B1,CYR61,EGFL6,FN1,LRRC32,NID1,PHLDB2,PLAU,SFRP2,TGFBI,WNT4
GO:0051094	positive regulation of developmental process	23	0.000902	ENSP00000225964,ENSP00000260630,ENSP00000261799,ENSP00000263277,ENSP00000265165,ENSP00000274063,ENSP00000290167,ENSP00000308815,ENSP00000330825,ENSP00000332879,ENSP00000346839,ENSP00000356954,ENSP00000357204,ENSP00000361943,ENSP00000368683,ENSP00000368699,ENSP00000369849,ENSP00000370256,ENSP00000373574,ENSP00000377502,ENSP00000393333,ENSP00000398736,ENSP00000410715	ACVRL1,CCL19,COL1A1,CRABP2,CTGF,CYP1B1,CYR61,EDN1,EHD2,FLRT2,FN1,FOXC1,HEYL,IFITM1,ISG15,LEF1,MEDAG,PDGFRB,PHLDB2,SFRP2,SFRP4,TBXA2R,WNT4
GO:0003007	heart morphogenesis	10	0.000972	ENSP00000256194,ENSP00000274063,ENSP00000287934,ENSP00000323901,ENSP00000359114,ENSP00000360882,ENSP00000361943,ENSP00000369129,ENSP00000370256,ENSP00000398736	COL11A1,COL5A1,CYR61,DSP,FOXC1,FZD1,FZD2,HEYL,MICAL2,SFRP2
GO:0042127	regulation of cell proliferation	27	0.00112	ENSP00000188790,ENSP00000218388,ENSP00000225831,ENSP00000250340,ENSP00000257696,ENSP00000260061,ENSP00000260630,ENSP00000261799,ENSP00000265165,ENSP00000274063,ENSP00000282588,ENSP00000308117,ENSP00000308815,ENSP00000330825,ENSP00000345179,ENSP00000346839,ENSP00000350937,ENSP00000356954,ENSP00000361850,ENSP00000365530,ENSP00000368683,ENSP00000373574,ENSP00000377721,ENSP00000379951,ENSP00000398736…	ACVRL1,APOD,CCL19,CCL2,CD248,CLEC11A,CTGF,CYP1B1,CYR61,EDN1,FAP,FN1,HILPDA,IFITM1,ITGA1,LEF1,LEPREL2,LRRC32,NR2F2,PDGFRB,PLAU,SFRP2,SFRP4,SLIT3,STXBP4,TES,TIMP1
GO:0045595	regulation of cell differentiation	27	0.00112	ENSP00000217086,ENSP00000225964,ENSP00000263277,ENSP00000265165,ENSP00000287934,ENSP00000290167,ENSP00000304408,ENSP00000308815,ENSP00000330825,ENSP00000332879,ENSP00000344242,ENSP00000346839,ENSP00000354238,ENSP00000356954,ENSP00000357204,ENSP00000360882,ENSP00000361943,ENSP00000362068,ENSP00000364000,ENSP00000368683,ENSP00000368699,ENSP00000369849,ENSP00000373574,ENSP00000377502,ENSP00000398736…	ACVRL1,CCL19,COL1A1,COL3A1,COL5A1,COL5A2,CRABP2,CTGF,CYR61,EDN1,EHD2,ENPP1,FLRT2,FN1,FZD1,GPR124,HEYL,IFITM1,ISG15,LEF1,LRRC17,MEDAG,PHLDB2,SALL4,SFRP4,TAF8,WNT4
GO:0060840	artery development	6	0.00118	ENSP00000261799,ENSP00000261921,ENSP00000304408,ENSP00000370256,ENSP00000373574,ENSP00000456609	ACVRL1,COL3A1,FOXC1,LOXL1,PDGFRB,STRA6
GO:0010712	regulation of collagen metabolic process	5	0.0012	ENSP00000188790,ENSP00000225831,ENSP00000261799,ENSP00000290167,ENSP00000356954	CCL2,CTGF,FAP,PDGFRB,WNT4
GO:0000302	response to reactive oxygen species	9	0.00125	ENSP00000225964,ENSP00000233946,ENSP00000248071,ENSP00000260630,ENSP00000261799,ENSP00000308815,ENSP00000345179,ENSP00000368683,ENSP00000423822	APOD,CCL19,COL1A1,CYP1B1,EDN1,GPX8,IL1R1,KLF2,PDGFRB
GO:0044710	single-organism metabolic process	53	0.0014	ENSP00000225831,ENSP00000225964,ENSP00000231004,ENSP00000237612,ENSP00000247933,ENSP00000252029,ENSP00000252804,ENSP00000256104,ENSP00000256194,ENSP00000261405,ENSP00000265165,ENSP00000265723,ENSP00000266718,ENSP00000271651,ENSP00000282903,ENSP00000290167,ENSP00000295550,ENSP00000297268,ENSP00000299964,ENSP00000300527,ENSP00000304408,ENSP00000308815,ENSP00000312326,ENSP00000313437,ENSP00000322061…	ABCB4,ABCG2,ACVRL1,ADAMTSL1,AOC3,APOD,C7,CCL19,CCL2,CFH,CHD9,COL11A1,COL12A1,COL15A1,COL18A1,COL1A1,COL1A2,COL3A1,COL4A2,COL5A1,COL5A2,COL6A2,COL6A3,COL7A1,CRABP2,CTGF,CTSK,DNA2,DSE,EDN1,ENPP1,FABP4,FMOD,GPC6,GPX8,IDUA,ISG15,LEF1,LEPREL2,LOX,LUM,MICAL2,MMP19,NNMT,NR2F2,OMD,PAPSS2,PDIA5,PLOD2,PXDN,TYMP,VWF,WNT4
GO:0043200	response to amino acid	7	0.0016	ENSP00000225831,ENSP00000225964,ENSP00000297268,ENSP00000304408,ENSP00000356954,ENSP00000364000,ENSP00000368683	CCL2,COL1A1,COL1A2,COL3A1,COL5A2,CTGF,EDN1
GO:0060415	muscle tissue morphogenesis	6	0.00164	ENSP00000287934,ENSP00000304408,ENSP00000323901,ENSP00000359114,ENSP00000369129,ENSP00000370256	COL11A1,COL3A1,DSP,FOXC1,FZD1,FZD2
GO:0006950	response to stress	46	0.00167	ENSP00000052754,ENSP00000157600,ENSP00000218388,ENSP00000231004,ENSP00000233946,ENSP00000246006,ENSP00000248071,ENSP00000252804,ENSP00000257696,ENSP00000260630,ENSP00000261405,ENSP00000263277,ENSP00000269593,ENSP00000271651,ENSP00000282588,ENSP00000282903,ENSP00000290167,ENSP00000290902,ENSP00000295633,ENSP00000297268,ENSP00000304408,ENSP00000308815,ENSP00000312326,ENSP00000318916,ENSP00000322061…	ACVRL1,AOC3,APOD,C7,CCL19,CD93,CFH,COL18A1,COL1A2,COL3A1,COL5A1,CRIP1,CTSK,CYP1B1,CYR61,DCN,DNA2,DSP,EDN1,EHD2,FN1,FSTL1,GPX8,HILPDA,IFITM1,IGFBP4,IL1R1,ISG15,ITGA1,KLF2,LMCD1,LOX,MARCO,PAPSS2,PDE1A,PDIA5,PENK,PLOD2,PXDN,SFRP4,SPON2,STXBP4,TFF3,TIMP1,VWF,WNT4
GO:0065008	regulation of biological quality	42	0.00167	ENSP00000164227,ENSP00000217131,ENSP00000218388,ENSP00000225648,ENSP00000225831,ENSP00000225964,ENSP00000233946,ENSP00000237612,ENSP00000246115,ENSP00000247933,ENSP00000248071,ENSP00000256104,ENSP00000260630,ENSP00000261405,ENSP00000261799,ENSP00000263277,ENSP00000265165,ENSP00000271651,ENSP00000272462,ENSP00000285039,ENSP00000290167,ENSP00000297268,ENSP00000304408,ENSP00000308815,ENSP00000323313…	ABCG2,ACVRL1,BCL3,CCL19,CCL2,COL1A1,COL1A2,COL3A1,CRABP2,CTGF,CTSK,CTSZ,CYP1B1,DNA2,DSP,EDN1,EHD2,ENPP1,FABP4,FBN1,FLRT2,HOXB6,IDUA,IL1R1,KLF2,LEF1,MALL,MYO5B,PAPSS2,PCSK5,PDE1A,PDGFRB,PDIA5,S1PR4,SFRP4,SLC1A7,STRA6,STXBP4,TAF8,TIMP1,VWF,WNT4
GO:0035987	endodermal cell differentiation	5	0.0017	ENSP00000325146,ENSP00000332371,ENSP00000346839,ENSP00000353654,ENSP00000359114	COL11A1,COL12A1,COL4A2,COL7A1,FN1
GO:0048468	cell development	28	0.00183	ENSP00000217086,ENSP00000248071,ENSP00000258526,ENSP00000261799,ENSP00000265165,ENSP00000274063,ENSP00000282588,ENSP00000290902,ENSP00000295550,ENSP00000300527,ENSP00000304408,ENSP00000308815,ENSP00000323901,ENSP00000332879,ENSP00000345179,ENSP00000346294,ENSP00000346839,ENSP00000347665,ENSP00000348550,ENSP00000353654,ENSP00000354360,ENSP00000359114,ENSP00000360882,ENSP00000361943,ENSP00000364000…	APOD,CCL19,COL11A1,COL18A1,COL3A1,COL4A2,COL5A1,COL5A2,COL6A2,COL6A3,CYR61,EDN1,FLRT2,FN1,FRMD6,FZD2,HEYL,ITGA1,KLF2,LAMC3,LEF1,PDGFRB,PLXNC1,S100A4,SALL4,SFRP2,SLIT3,SPON2
GO:0065007	biological regulation	95	0.002	ENSP00000052754,ENSP00000188790,ENSP00000217131,ENSP00000218388,ENSP00000222145,ENSP00000225648,ENSP00000225831,ENSP00000228938,ENSP00000233946,ENSP00000237612,ENSP00000246006,ENSP00000247933,ENSP00000248071,ENSP00000250160,ENSP00000250340,ENSP00000252804,ENSP00000256104,ENSP00000256194,ENSP00000256861,ENSP00000257696,ENSP00000258526,ENSP00000260061,ENSP00000260630,ENSP00000261405,ENSP00000261799…	ABCG2,ACTG2,ACVRL1,APOD,C7,CCL19,CCL2,CD248,CD93,CFH,CHD9,CLEC11A,COL15A1,COL1A2,COL3A1,COL4A2,COL5A2,COL6A3,COL7A1,CRIP1,CTGF,CTSZ,CYP1B1,CYR61,DCN,DIAPH3,DNA2,DSP,EDN1,EGFL6,EHD2,ENPP1,FABP4,FAP,FBN1,FMOD,FOXC1,FRMD6,FSTL1,FZD1,FZD2,GABRE,GPC6,HILPDA,HOXB6,IDUA,IFITM1,IL1R1,ITGA11,ITIH2,ITIH5,KLF2,LEF1,LEPREL2,LRRC17,LRRC32,LUM,MALL,MARCO,MEDAG,MGP,MICAL2,MLLT10,MYO5B,NID1,NR2F2,OMD,PAPSS2,PCSK…
GO:2000542	negative regulation of gastrulation	3	0.002	ENSP00000274063,ENSP00000360882,ENSP00000364000	COL5A1,COL5A2,SFRP2
GO:0001704	formation of primary germ layer	7	0.00234	ENSP00000265165,ENSP00000325146,ENSP00000332371,ENSP00000346839,ENSP00000353654,ENSP00000359114,ENSP00000370256	COL11A1,COL12A1,COL4A2,COL7A1,FN1,FOXC1,LEF1
GO:0000902	cell morphogenesis	20	0.00249	ENSP00000247933,ENSP00000248071,ENSP00000258526,ENSP00000265165,ENSP00000282588,ENSP00000290902,ENSP00000295550,ENSP00000300527,ENSP00000304408,ENSP00000332879,ENSP00000346294,ENSP00000346839,ENSP00000347665,ENSP00000348550,ENSP00000353654,ENSP00000354360,ENSP00000360882,ENSP00000361943,ENSP00000364000,ENSP00000430333	COL18A1,COL3A1,COL4A2,COL5A1,COL5A2,COL6A2,COL6A3,FLRT2,FN1,FRMD6,HEYL,IDUA,ITGA1,KLF2,LAMC3,LEF1,PLXNC1,S100A4,SLIT3,SPON2
GO:0048644	muscle organ morphogenesis	6	0.00251	ENSP00000287934,ENSP00000304408,ENSP00000323901,ENSP00000359114,ENSP00000369129,ENSP00000370256	COL11A1,COL3A1,DSP,FOXC1,FZD1,FZD2
GO:0032989	cellular component morphogenesis	21	0.00252	ENSP00000247933,ENSP00000248071,ENSP00000258526,ENSP00000261799,ENSP00000265165,ENSP00000282588,ENSP00000290902,ENSP00000295550,ENSP00000300527,ENSP00000304408,ENSP00000332879,ENSP00000346294,ENSP00000346839,ENSP00000347665,ENSP00000348550,ENSP00000353654,ENSP00000354360,ENSP00000360882,ENSP00000361943,ENSP00000364000,ENSP00000430333	COL18A1,COL3A1,COL4A2,COL5A1,COL5A2,COL6A2,COL6A3,FLRT2,FN1,FRMD6,HEYL,IDUA,ITGA1,KLF2,LAMC3,LEF1,PDGFRB,PLXNC1,S100A4,SLIT3,SPON2
GO:0031589	cell-substrate adhesion	8	0.00301	ENSP00000216286,ENSP00000261405,ENSP00000264187,ENSP00000282588,ENSP00000304408,ENSP00000327290,ENSP00000356954,ENSP00000357362	COL3A1,CTGF,ITGA1,ITGA11,NID1,NID2,THBS3,VWF
GO:0045995	regulation of embryonic development	7	0.00305	ENSP00000274063,ENSP00000287934,ENSP00000290167,ENSP00000323901,ENSP00000360882,ENSP00000364000,ENSP00000377502	COL5A1,COL5A2,FZD1,FZD2,PHLDB2,SFRP2,WNT4
GO:0030510	regulation of BMP signaling pathway	6	0.0033	ENSP00000274063,ENSP00000287934,ENSP00000303766,ENSP00000325527,ENSP00000373574,ENSP00000398736	ACVRL1,CYR61,FBN1,FZD1,HTRA3,SFRP2
GO:0002009	morphogenesis of an epithelium	13	0.0035	ENSP00000217086,ENSP00000217131,ENSP00000222145,ENSP00000256194,ENSP00000274063,ENSP00000287934,ENSP00000290167,ENSP00000312099,ENSP00000323901,ENSP00000360882,ENSP00000368683,ENSP00000373574,ENSP00000398736	ACVRL1,COL5A1,CRYGS,CTSZ,CYR61,EDN1,FZD1,FZD2,MICAL2,RASIP1,SALL4,SFRP2,WNT4
GO:0051241	negative regulation of multicellular organismal process	20	0.00354	ENSP00000218388,ENSP00000225831,ENSP00000248071,ENSP00000260061,ENSP00000274063,ENSP00000290167,ENSP00000304408,ENSP00000344242,ENSP00000345179,ENSP00000346839,ENSP00000353654,ENSP00000354238,ENSP00000360882,ENSP00000361850,ENSP00000364000,ENSP00000368683,ENSP00000368699,ENSP00000373574,ENSP00000377721,ENSP00000401371	ACVRL1,APOD,CCL2,COL3A1,COL4A2,COL5A1,COL5A2,EDN1,ENPP1,FN1,ISG15,KLF2,LRRC17,LRRC32,NR2F2,PLAU,SFRP2,TIA1,TIMP1,WNT4
GO:0032967	positive regulation of collagen biosynthetic process	4	0.00387	ENSP00000225831,ENSP00000261799,ENSP00000290167,ENSP00000356954	CCL2,CTGF,PDGFRB,WNT4
GO:1901136	carbohydrate derivative catabolic process	8	0.00411	ENSP00000052754,ENSP00000247933,ENSP00000252029,ENSP00000266718,ENSP00000327336,ENSP00000347041,ENSP00000364700,ENSP00000366246	BGN,DCN,FMOD,GPC6,IDUA,LUM,OMD,TYMP
GO:1901342	regulation of vasculature development	9	0.00417	ENSP00000225831,ENSP00000260630,ENSP00000274063,ENSP00000290167,ENSP00000353654,ENSP00000370256,ENSP00000373574,ENSP00000393333,ENSP00000406367	ACVRL1,CCL2,COL4A2,CYP1B1,FOXC1,GPR124,SFRP2,TBXA2R,WNT4
GO:0048705	skeletal system morphogenesis	9	0.005	ENSP00000225648,ENSP00000225964,ENSP00000228938,ENSP00000247933,ENSP00000261799,ENSP00000274063,ENSP00000356954,ENSP00000357362,ENSP00000359114	COL11A1,COL1A1,CTGF,HOXB6,IDUA,MGP,PDGFRB,SFRP2,THBS3
GO:0001706	endoderm formation	5	0.00547	ENSP00000325146,ENSP00000332371,ENSP00000346839,ENSP00000353654,ENSP00000359114	COL11A1,COL12A1,COL4A2,COL7A1,FN1
GO:0060070	canonical Wnt signaling pathway	6	0.00628	ENSP00000265165,ENSP00000274063,ENSP00000287934,ENSP00000290167,ENSP00000323901,ENSP00000410715	FZD1,FZD2,LEF1,SFRP2,SFRP4,WNT4
GO:0030335	positive regulation of cell migration	11	0.00629	ENSP00000225831,ENSP00000225964,ENSP00000261799,ENSP00000265165,ENSP00000308815,ENSP00000346839,ENSP00000347665,ENSP00000361850,ENSP00000368683,ENSP00000398736,ENSP00000406367	CCL19,CCL2,COL18A1,COL1A1,CYR61,EDN1,FN1,GPR124,LEF1,PDGFRB,PLAU
GO:0030278	regulation of ossification	8	0.00658	ENSP00000228938,ENSP00000274063,ENSP00000287934,ENSP00000290167,ENSP00000330825,ENSP00000354238,ENSP00000364700,ENSP00000398736	CYR61,ENPP1,FZD1,IFITM1,MGP,OMD,SFRP2,WNT4
GO:0060485	mesenchyme development	8	0.00658	ENSP00000261799,ENSP00000265165,ENSP00000274063,ENSP00000290167,ENSP00000295137,ENSP00000346294,ENSP00000361943,ENSP00000368683	ACTG2,EDN1,HEYL,LEF1,PDGFRB,S100A4,SFRP2,WNT4
GO:0048583	regulation of response to stimulus	43	0.00717	ENSP00000157600,ENSP00000164227,ENSP00000218388,ENSP00000225964,ENSP00000233946,ENSP00000246006,ENSP00000252804,ENSP00000256104,ENSP00000257696,ENSP00000260630,ENSP00000261799,ENSP00000265165,ENSP00000271651,ENSP00000274063,ENSP00000282903,ENSP00000290167,ENSP00000290902,ENSP00000303766,ENSP00000304408,ENSP00000308815,ENSP00000318916,ENSP00000322061,ENSP00000323901,ENSP00000325527,ENSP00000330825…	ACVRL1,APOD,ARHGAP10,BCL3,C7,CCL19,CD93,CFH,COL1A1,COL3A1,CTGF,CTSK,CYP1B1,CYR61,EDN1,ENPP1,FABP4,FBN1,FN1,FZD2,HEYL,HILPDA,HTRA3,IFITM1,IL1R1,LEF1,LMCD1,MARCO,PDGFRB,PHLDB2,PLAU,PLOD2,POSTN,PXDN,S100A4,SFRP2,SFRP4,SLIT3,SPON2,STRA6,STXBP4,TIMP1,WNT4
GO:0022603	regulation of anatomical structure morphogenesis	18	0.00731	ENSP00000225964,ENSP00000260630,ENSP00000263277,ENSP00000265165,ENSP00000274063,ENSP00000287934,ENSP00000323901,ENSP00000346839,ENSP00000353654,ENSP00000357204,ENSP00000360882,ENSP00000361850,ENSP00000364000,ENSP00000368683,ENSP00000373574,ENSP00000377502,ENSP00000393333,ENSP00000406367	ACVRL1,COL1A1,COL4A2,COL5A1,COL5A2,CRABP2,CYP1B1,EDN1,EHD2,FN1,FZD1,FZD2,GPR124,LEF1,PHLDB2,PLAU,SFRP2,TBXA2R
GO:1901698	response to nitrogen compound	18	0.00749	ENSP00000218388,ENSP00000225831,ENSP00000225964,ENSP00000233946,ENSP00000248071,ENSP00000287934,ENSP00000297268,ENSP00000299964,ENSP00000304408,ENSP00000308815,ENSP00000313437,ENSP00000325527,ENSP00000354238,ENSP00000356954,ENSP00000361850,ENSP00000364000,ENSP00000365530,ENSP00000368683	CCL19,CCL2,COL1A1,COL1A2,COL3A1,COL5A2,CTGF,EDN1,ENPP1,FBN1,FZD1,IL1R1,KLF2,MMP19,NNMT,PLAU,STXBP4,TIMP1
GO:0009605	response to external stimulus	29	0.0082	ENSP00000052754,ENSP00000225831,ENSP00000225964,ENSP00000252029,ENSP00000258526,ENSP00000261799,ENSP00000261921,ENSP00000265165,ENSP00000274063,ENSP00000287934,ENSP00000290167,ENSP00000295550,ENSP00000295633,ENSP00000300527,ENSP00000308815,ENSP00000324248,ENSP00000330825,ENSP00000332879,ENSP00000353654,ENSP00000359114,ENSP00000360882,ENSP00000364000,ENSP00000366246,ENSP00000368683,ENSP00000368699…	CCL19,CCL2,COL11A1,COL1A1,COL4A2,COL5A1,COL5A2,COL6A2,COL6A3,CYR61,DCN,EDN1,FLRT2,FSTL1,FZD1,GPC6,IFITM1,ISG15,LEF1,LOXL1,PDGFRB,PENK,PLXNC1,SFRP2,SLIT3,STRA6,TBXA2R,TYMP,WNT4
GO:0042493	response to drug	12	0.0082	ENSP00000225831,ENSP00000225964,ENSP00000231004,ENSP00000237612,ENSP00000265723,ENSP00000274063,ENSP00000287934,ENSP00000299964,ENSP00000345179,ENSP00000347665,ENSP00000368683,ENSP00000393333	ABCB4,ABCG2,APOD,CCL2,COL18A1,COL1A1,EDN1,FZD1,LOX,NNMT,SFRP2,TBXA2R
GO:0032101	regulation of response to external stimulus	18	0.00827	ENSP00000157600,ENSP00000233946,ENSP00000246006,ENSP00000256104,ENSP00000257696,ENSP00000261799,ENSP00000271651,ENSP00000282903,ENSP00000290167,ENSP00000308815,ENSP00000322061,ENSP00000345179,ENSP00000356399,ENSP00000361850,ENSP00000368683,ENSP00000377502,ENSP00000406367,ENSP00000410715	APOD,C7,CCL19,CD93,CFH,CTSK,EDN1,FABP4,GPR124,HILPDA,IL1R1,LMCD1,PDGFRB,PHLDB2,PLAU,PLOD2,SFRP4,WNT4
GO:0008284	positive regulation of cell proliferation	17	0.00923	ENSP00000218388,ENSP00000225831,ENSP00000250340,ENSP00000257696,ENSP00000261799,ENSP00000265165,ENSP00000274063,ENSP00000308117,ENSP00000308815,ENSP00000346839,ENSP00000347665,ENSP00000356954,ENSP00000361850,ENSP00000365530,ENSP00000368683,ENSP00000373574,ENSP00000398736	ACVRL1,CCL19,CCL2,CD248,CLEC11A,COL18A1,CTGF,CYR61,EDN1,FN1,HILPDA,LEF1,PDGFRB,PLAU,SFRP2,STXBP4,TIMP1
GO:0001101	response to acid chemical	10	0.00939	ENSP00000225831,ENSP00000225964,ENSP00000261799,ENSP00000297268,ENSP00000304408,ENSP00000308815,ENSP00000347665,ENSP00000356954,ENSP00000364000,ENSP00000368683	CCL19,CCL2,COL18A1,COL1A1,COL1A2,COL3A1,COL5A2,CTGF,EDN1,PDGFRB
GO:0030208	dermatan sulfate biosynthetic process	3	0.00939	ENSP00000052754,ENSP00000327336,ENSP00000332151	BGN,DCN,DSE
GO:0035239	tube morphogenesis	11	0.00939	ENSP00000217086,ENSP00000217131,ENSP00000222145,ENSP00000256194,ENSP00000274063,ENSP00000287934,ENSP00000290167,ENSP00000323901,ENSP00000368683,ENSP00000373574,ENSP00000456609	ACVRL1,CTSZ,EDN1,FZD1,FZD2,MICAL2,RASIP1,SALL4,SFRP2,STRA6,WNT4
GO:0042340	keratan sulfate catabolic process	3	0.00939	ENSP00000266718,ENSP00000347041,ENSP00000364700	FMOD,LUM,OMD
GO:0090179	planar cell polarity pathway involved in neural tube closure	3	0.00939	ENSP00000274063,ENSP00000287934,ENSP00000323901	FZD1,FZD2,SFRP2
GO:0045597	positive regulation of cell differentiation	17	0.00947	ENSP00000225964,ENSP00000263277,ENSP00000265165,ENSP00000290167,ENSP00000308815,ENSP00000330825,ENSP00000346839,ENSP00000356954,ENSP00000357204,ENSP00000361943,ENSP00000368683,ENSP00000368699,ENSP00000369849,ENSP00000370256,ENSP00000373574,ENSP00000398736,ENSP00000410715	ACVRL1,CCL19,COL1A1,CRABP2,CTGF,CYR61,EDN1,EHD2,FN1,FOXC1,HEYL,IFITM1,ISG15,LEF1,MEDAG,SFRP4,WNT4
GO:0030207	chondroitin sulfate catabolic process	3	0.0116	ENSP00000052754,ENSP00000247933,ENSP00000327336	BGN,DCN,IDUA
GO:0072132	mesenchyme morphogenesis	4	0.0116	ENSP00000265165,ENSP00000295137,ENSP00000361943,ENSP00000370256	ACTG2,FOXC1,HEYL,LEF1
GO:0003208	cardiac ventricle morphogenesis	5	0.0118	ENSP00000274063,ENSP00000359114,ENSP00000361943,ENSP00000369129,ENSP00000370256	COL11A1,DSP,FOXC1,HEYL,SFRP2
GO:0048568	embryonic organ development	12	0.0119	ENSP00000225648,ENSP00000256194,ENSP00000265165,ENSP00000323901,ENSP00000325527,ENSP00000359114,ENSP00000368683,ENSP00000370256,ENSP00000377721,ENSP00000398736,ENSP00000446280,ENSP00000456609	COL11A1,CYR61,EDN1,FBN1,FOXC1,FZD2,HOXB6,LEF1,MICAL2,NR2F2,PCSK5,STRA6
GO:0045765	regulation of angiogenesis	8	0.0122	ENSP00000225831,ENSP00000260630,ENSP00000274063,ENSP00000353654,ENSP00000370256,ENSP00000373574,ENSP00000393333,ENSP00000406367	ACVRL1,CCL2,COL4A2,CYP1B1,FOXC1,GPR124,SFRP2,TBXA2R
GO:0001817	regulation of cytokine production	13	0.0128	ENSP00000225831,ENSP00000248071,ENSP00000257696,ENSP00000260061,ENSP00000260630,ENSP00000265165,ENSP00000266718,ENSP00000290902,ENSP00000308815,ENSP00000345179,ENSP00000346839,ENSP00000368699,ENSP00000401371	APOD,CCL19,CCL2,CYP1B1,FN1,HILPDA,ISG15,KLF2,LEF1,LRRC32,LUM,SPON2,TIA1
GO:0060562	epithelial tube morphogenesis	10	0.0143	ENSP00000217086,ENSP00000217131,ENSP00000222145,ENSP00000256194,ENSP00000274063,ENSP00000287934,ENSP00000290167,ENSP00000323901,ENSP00000368683,ENSP00000373574	ACVRL1,CTSZ,EDN1,FZD1,FZD2,MICAL2,RASIP1,SALL4,SFRP2,WNT4
GO:0050789	regulation of biological process	89	0.015	ENSP00000052754,ENSP00000188790,ENSP00000217131,ENSP00000218388,ENSP00000222145,ENSP00000225648,ENSP00000225831,ENSP00000228938,ENSP00000233946,ENSP00000246006,ENSP00000248071,ENSP00000250160,ENSP00000250340,ENSP00000252804,ENSP00000256104,ENSP00000256194,ENSP00000256861,ENSP00000257696,ENSP00000258526,ENSP00000260061,ENSP00000260630,ENSP00000261799,ENSP00000263277,ENSP00000263895,ENSP00000264187…	ACTG2,ACVRL1,APOD,C7,CCL19,CCL2,CD248,CD93,CFH,CHD9,CLEC11A,COL15A1,COL1A2,COL3A1,COL4A2,COL5A2,COL6A3,COL7A1,CRIP1,CTGF,CTSK,CTSZ,CYP1B1,CYR61,DCN,DIAPH3,DNA2,DSP,EDN1,EGFL6,EHD2,ENPP1,FABP4,FAP,FBN1,FMOD,FOXC1,FRMD6,FSTL1,FZD1,FZD2,GABRE,GPC6,HILPDA,HOXB6,IFITM1,IL1R1,ITGA11,ITIH2,ITIH5,KLF2,LEF1,LEPREL2,LRRC17,LRRC32,LUM,MARCO,MEDAG,MGP,MICAL2,MLLT10,NID1,NR2F2,OMD,PCSK5,PDE1A,PDGFRB,PENK,PHLD…
GO:0035425	autocrine signaling	2	0.0152	ENSP00000257696,ENSP00000287934	FZD1,HILPDA
GO:0048523	negative regulation of cellular process	47	0.0152	ENSP00000188790,ENSP00000218388,ENSP00000222145,ENSP00000225831,ENSP00000225964,ENSP00000250160,ENSP00000252804,ENSP00000256104,ENSP00000256861,ENSP00000259526,ENSP00000260061,ENSP00000260630,ENSP00000261799,ENSP00000274063,ENSP00000282588,ENSP00000287934,ENSP00000295550,ENSP00000303766,ENSP00000304408,ENSP00000308815,ENSP00000325527,ENSP00000330393,ENSP00000330825,ENSP00000332371,ENSP00000336923…	ACVRL1,APOD,ARHGAP10,CCL19,CCL2,COL18A1,COL1A1,COL3A1,COL5A1,COL5A2,COL6A3,COL7A1,CTGF,CYP1B1,EDN1,ENPP1,FABP4,FAP,FBN1,FN1,FZD1,GPR124,HTRA3,IFITM1,ISG15,ITGA1,ITIH2,ITIH5,KRT18,LEPR,LEPREL2,LRRC17,LRRC32,NOV,NR2F2,PDGFRB,PHLDB2,PXDN,RASIP1,SFRP2,SFRP4,SLIT3,TES,TGFBI,TIA1,TIMP1,WISP1
GO:0061205	paramesonephric duct development	2	0.0152	ENSP00000290167,ENSP00000456609	STRA6,WNT4
GO:1903225	negative regulation of endodermal cell differentiation	2	0.0152	ENSP00000360882,ENSP00000364000	COL5A1,COL5A2
GO:2000097	regulation of smooth muscle cell-matrix adhesion	2	0.0152	ENSP00000345179,ENSP00000361850	APOD,PLAU
GO:2000027	regulation of organ morphogenesis	7	0.016	ENSP00000274063,ENSP00000287934,ENSP00000290167,ENSP00000323901,ENSP00000361850,ENSP00000368683,ENSP00000370256	EDN1,FOXC1,FZD1,FZD2,PLAU,SFRP2,WNT4
GO:0048589	developmental growth	10	0.0163	ENSP00000217086,ENSP00000248071,ENSP00000274063,ENSP00000345179,ENSP00000357362,ENSP00000361850,ENSP00000362068,ENSP00000370256,ENSP00000430333,ENSP00000456609	APOD,FOXC1,KLF2,PLAU,SALL4,SFRP2,SLIT3,STRA6,TAF8,THBS3
GO:0050651	dermatan sulfate proteoglycan biosynthetic process	3	0.0165	ENSP00000052754,ENSP00000327336,ENSP00000332151	BGN,DCN,DSE
GO:0051895	negative regulation of focal adhesion assembly	3	0.0165	ENSP00000345179,ENSP00000373574,ENSP00000377502	ACVRL1,APOD,PHLDB2
GO:0007369	gastrulation	7	0.0166	ENSP00000265165,ENSP00000325146,ENSP00000332371,ENSP00000346839,ENSP00000353654,ENSP00000359114,ENSP00000370256	COL11A1,COL12A1,COL4A2,COL7A1,FN1,FOXC1,LEF1
GO:0007411	axon guidance	11	0.0166	ENSP00000258526,ENSP00000282588,ENSP00000290902,ENSP00000295550,ENSP00000300527,ENSP00000304408,ENSP00000332879,ENSP00000353654,ENSP00000360882,ENSP00000364000,ENSP00000430333	COL3A1,COL4A2,COL5A1,COL5A2,COL6A2,COL6A3,FLRT2,ITGA1,PLXNC1,SLIT3,SPON2
GO:0002376	immune system process	29	0.0171	ENSP00000164227,ENSP00000225648,ENSP00000225831,ENSP00000225964,ENSP00000233946,ENSP00000246006,ENSP00000246115,ENSP00000248071,ENSP00000252804,ENSP00000261799,ENSP00000271651,ENSP00000274063,ENSP00000282588,ENSP00000290167,ENSP00000290902,ENSP00000297268,ENSP00000308117,ENSP00000308815,ENSP00000318916,ENSP00000322061,ENSP00000330825,ENSP00000331574,ENSP00000332449,ENSP00000344242,ENSP00000346839…	BCL3,C7,CCL19,CCL2,CD248,CD93,CFH,COL1A1,COL1A2,CRIP1,CTSK,EDN1,ENPP1,FN1,HOXB6,IFITM1,IL1R1,ISG15,ITGA1,KLF2,LRRC17,MARCO,PDE1A,PDGFRB,PXDN,S1PR4,SFRP2,SPON2,WNT4
GO:0010470	regulation of gastrulation	4	0.0178	ENSP00000274063,ENSP00000360882,ENSP00000364000,ENSP00000377502	COL5A1,COL5A2,PHLDB2,SFRP2
GO:0009725	response to hormone	17	0.0187	ENSP00000225831,ENSP00000225964,ENSP00000231004,ENSP00000261799,ENSP00000265165,ENSP00000282903,ENSP00000287934,ENSP00000308815,ENSP00000313437,ENSP00000325527,ENSP00000354238,ENSP00000356954,ENSP00000365530,ENSP00000368683,ENSP00000377721,ENSP00000410715,ENSP00000430333	CCL19,CCL2,COL1A1,CTGF,EDN1,ENPP1,FBN1,FZD1,LEF1,LOX,MMP19,NR2F2,PDGFRB,PLOD2,SFRP4,SLIT3,STXBP4
GO:0042592	homeostatic process	22	0.0187	ENSP00000225648,ENSP00000225831,ENSP00000233946,ENSP00000237612,ENSP00000246115,ENSP00000247933,ENSP00000248071,ENSP00000256104,ENSP00000261799,ENSP00000271651,ENSP00000272462,ENSP00000285039,ENSP00000308815,ENSP00000323313,ENSP00000354238,ENSP00000356954,ENSP00000361850,ENSP00000368683,ENSP00000370256,ENSP00000382133,ENSP00000393333,ENSP00000410715	ABCG2,CCL19,CCL2,CTGF,CTSK,DNA2,EDN1,ENPP1,FABP4,FOXC1,HOXB6,IDUA,IL1R1,KLF2,MALL,MYO5B,PDGFRB,PDIA5,PLAU,S1PR4,SFRP4,TBXA2R
GO:0007162	negative regulation of cell adhesion	8	0.0191	ENSP00000225964,ENSP00000260061,ENSP00000260630,ENSP00000265165,ENSP00000345179,ENSP00000373574,ENSP00000377502,ENSP00000416330	ACVRL1,APOD,COL1A1,CYP1B1,LEF1,LRRC32,PHLDB2,TGFBI
GO:0010243	response to organonitrogen compound	16	0.0191	ENSP00000218388,ENSP00000225831,ENSP00000225964,ENSP00000248071,ENSP00000287934,ENSP00000297268,ENSP00000299964,ENSP00000304408,ENSP00000313437,ENSP00000325527,ENSP00000354238,ENSP00000356954,ENSP00000361850,ENSP00000364000,ENSP00000365530,ENSP00000368683	CCL2,COL1A1,COL1A2,COL3A1,COL5A2,CTGF,EDN1,ENPP1,FBN1,FZD1,KLF2,MMP19,NNMT,PLAU,STXBP4,TIMP1
GO:0033993	response to lipid	16	0.0191	ENSP00000052754,ENSP00000225831,ENSP00000225964,ENSP00000231004,ENSP00000261799,ENSP00000261921,ENSP00000265165,ENSP00000287934,ENSP00000290902,ENSP00000308815,ENSP00000356954,ENSP00000361850,ENSP00000368683,ENSP00000377721,ENSP00000393333,ENSP00000430333	CCL19,CCL2,COL1A1,CTGF,DCN,EDN1,FZD1,LEF1,LOX,LOXL1,NR2F2,PDGFRB,PLAU,SLIT3,SPON2,TBXA2R
GO:0048522	positive regulation of cellular process	50	0.0196	ENSP00000052754,ENSP00000157600,ENSP00000188790,ENSP00000217086,ENSP00000218388,ENSP00000225831,ENSP00000225964,ENSP00000246006,ENSP00000248071,ENSP00000250340,ENSP00000256194,ENSP00000257696,ENSP00000260630,ENSP00000261799,ENSP00000263277,ENSP00000264187,ENSP00000265165,ENSP00000266718,ENSP00000269593,ENSP00000271651,ENSP00000274063,ENSP00000282903,ENSP00000287934,ENSP00000290167,ENSP00000304408…	ACVRL1,CCL19,CCL2,CD248,CD93,CLEC11A,COL18A1,COL1A1,COL3A1,CRABP2,CTGF,CTSK,CYP1B1,CYR61,DCN,DNA2,EDN1,EGFL6,EHD2,FAP,FLRT2,FOXC1,FZD1,FZD2,GPR124,HILPDA,IFITM1,IGFBP4,ISG15,KLF2,LEF1,LMCD1,LUM,MEDAG,MICAL2,MLLT10,NID1,NR2F2,PDGFRB,PHLDB2,PLAU,PLOD2,S100A4,SALL4,SFRP2,SFRP4,STXBP4,TAF8,TIMP1,WNT4
GO:0048584	positive regulation of response to stimulus	28	0.0196	ENSP00000157600,ENSP00000225831,ENSP00000225964,ENSP00000246006,ENSP00000256104,ENSP00000260630,ENSP00000261799,ENSP00000269593,ENSP00000271651,ENSP00000274063,ENSP00000282588,ENSP00000282903,ENSP00000287934,ENSP00000290167,ENSP00000290902,ENSP00000304408,ENSP00000308815,ENSP00000318916,ENSP00000322061,ENSP00000323901,ENSP00000346294,ENSP00000356399,ENSP00000356954,ENSP00000368683,ENSP00000373574…	ACVRL1,C7,CCL19,CCL2,CD93,CFH,COL1A1,COL3A1,CTGF,CTSK,CYP1B1,CYR61,EDN1,FABP4,FZD1,FZD2,IGFBP4,ITGA1,LMCD1,MARCO,PDGFRB,PLOD2,S100A4,SFRP2,SFRP4,SPON2,STRA6,WNT4
GO:0007492	endoderm development	5	0.0202	ENSP00000325146,ENSP00000332371,ENSP00000346839,ENSP00000353654,ENSP00000359114	COL11A1,COL12A1,COL4A2,COL7A1,FN1
GO:0006979	response to oxidative stress	10	0.022	ENSP00000225964,ENSP00000233946,ENSP00000248071,ENSP00000252804,ENSP00000260630,ENSP00000261799,ENSP00000308815,ENSP00000345179,ENSP00000368683,ENSP00000423822	APOD,CCL19,COL1A1,CYP1B1,EDN1,GPX8,IL1R1,KLF2,PDGFRB,PXDN
GO:0040007	growth	11	0.0221	ENSP00000217086,ENSP00000248071,ENSP00000274063,ENSP00000345179,ENSP00000357362,ENSP00000361850,ENSP00000362068,ENSP00000368683,ENSP00000370256,ENSP00000430333,ENSP00000456609	APOD,EDN1,FOXC1,KLF2,PLAU,SALL4,SFRP2,SLIT3,STRA6,TAF8,THBS3
GO:0044319	wound healing, spreading of cells	3	0.0222	ENSP00000360882,ENSP00000373574,ENSP00000398736	ACVRL1,COL5A1,CYR61
GO:0090505	epiboly involved in wound healing	3	0.0222	ENSP00000360882,ENSP00000373574,ENSP00000398736	ACVRL1,COL5A1,CYR61
GO:0048608	reproductive structure development	11	0.0227	ENSP00000052754,ENSP00000265165,ENSP00000274063,ENSP00000290167,ENSP00000313437,ENSP00000332449,ENSP00000370256,ENSP00000377721,ENSP00000398736,ENSP00000430333,ENSP00000456609	CRIP1,CYR61,DCN,FOXC1,LEF1,MMP19,NR2F2,SFRP2,SLIT3,STRA6,WNT4
GO:0060537	muscle tissue development	9	0.0229	ENSP00000052754,ENSP00000304408,ENSP00000305647,ENSP00000359114,ENSP00000361943,ENSP00000369129,ENSP00000370256,ENSP00000377721,ENSP00000456609	COL11A1,COL3A1,DCN,DSP,FOXC1,HEYL,NR2F2,STRA6,VAMP5
GO:0060173	limb development	7	0.0231	ENSP00000217086,ENSP00000247933,ENSP00000265165,ENSP00000274063,ENSP00000357204,ENSP00000377721,ENSP00000446280	CRABP2,IDUA,LEF1,NR2F2,PCSK5,SALL4,SFRP2
GO:0071417	cellular response to organonitrogen compound	12	0.0233	ENSP00000225831,ENSP00000225964,ENSP00000248071,ENSP00000287934,ENSP00000297268,ENSP00000304408,ENSP00000325527,ENSP00000354238,ENSP00000361850,ENSP00000364000,ENSP00000365530,ENSP00000368683	CCL2,COL1A1,COL1A2,COL3A1,COL5A2,EDN1,ENPP1,FBN1,FZD1,KLF2,PLAU,STXBP4
GO:0061458	reproductive system development	11	0.0242	ENSP00000052754,ENSP00000265165,ENSP00000274063,ENSP00000290167,ENSP00000313437,ENSP00000332449,ENSP00000370256,ENSP00000377721,ENSP00000398736,ENSP00000430333,ENSP00000456609	CRIP1,CYR61,DCN,FOXC1,LEF1,MMP19,NR2F2,SFRP2,SLIT3,STRA6,WNT4
GO:0003150	muscular septum morphogenesis	2	0.025	ENSP00000287934,ENSP00000323901	FZD1,FZD2
GO:0051128	regulation of cellular component organization	30	0.025	ENSP00000157600,ENSP00000188790,ENSP00000225831,ENSP00000225964,ENSP00000246006,ENSP00000250160,ENSP00000259526,ENSP00000261799,ENSP00000263277,ENSP00000265165,ENSP00000269593,ENSP00000271651,ENSP00000274063,ENSP00000282903,ENSP00000290167,ENSP00000303766,ENSP00000308815,ENSP00000332879,ENSP00000345179,ENSP00000346839,ENSP00000354238,ENSP00000356954,ENSP00000357204,ENSP00000360882,ENSP00000368683…	ACVRL1,APOD,CCL19,CCL2,CD93,COL1A1,COL5A1,CRABP2,CTGF,CTSK,CYR61,EDN1,EHD2,ENPP1,FAP,FLRT2,FN1,HTRA3,IGFBP4,LEF1,LMCD1,NOV,PDGFRB,PHLDB2,PLOD2,SFRP2,SFRP4,SLIT3,WISP1,WNT4
GO:0051336	regulation of hydrolase activity	21	0.025	ENSP00000218388,ENSP00000222145,ENSP00000246115,ENSP00000256861,ENSP00000261799,ENSP00000265165,ENSP00000274063,ENSP00000282588,ENSP00000290167,ENSP00000295550,ENSP00000308815,ENSP00000330393,ENSP00000331574,ENSP00000332371,ENSP00000336923,ENSP00000346839,ENSP00000351190,ENSP00000354219,ENSP00000356954,ENSP00000393333,ENSP00000398736	ARHGAP10,CCL19,COL6A3,COL7A1,CTGF,CYR61,FN1,ITGA1,ITIH2,ITIH5,LEF1,LEPR,PDE1A,PDGFRB,RASIP1,S1PR4,SFRP2,TBXA2R,TIMP1,TPM2,WNT4
GO:0061183	regulation of dermatome development	2	0.025	ENSP00000274063,ENSP00000290167	SFRP2,WNT4
GO:0061298	retina vasculature development in camera-type eye	3	0.025	ENSP00000260630,ENSP00000261799,ENSP00000373574	ACVRL1,CYP1B1,PDGFRB
GO:0030514	negative regulation of BMP signaling pathway	4	0.0251	ENSP00000274063,ENSP00000287934,ENSP00000303766,ENSP00000325527	FBN1,FZD1,HTRA3,SFRP2
GO:0051893	regulation of focal adhesion assembly	4	0.0251	ENSP00000290167,ENSP00000345179,ENSP00000373574,ENSP00000377502	ACVRL1,APOD,PHLDB2,WNT4
GO:0010035	response to inorganic substance	11	0.0256	ENSP00000225964,ENSP00000233946,ENSP00000248071,ENSP00000256104,ENSP00000260630,ENSP00000261799,ENSP00000265165,ENSP00000308815,ENSP00000332449,ENSP00000347665,ENSP00000368683	CCL19,COL18A1,COL1A1,CRIP1,CYP1B1,EDN1,FABP4,IL1R1,KLF2,LEF1,PDGFRB
GO:0007423	sensory organ development	12	0.0281	ENSP00000260630,ENSP00000265165,ENSP00000312099,ENSP00000323901,ENSP00000325527,ENSP00000354360,ENSP00000359114,ENSP00000360882,ENSP00000364000,ENSP00000368683,ENSP00000373574,ENSP00000456609	ACVRL1,COL11A1,COL5A1,COL5A2,CRYGS,CYP1B1,EDN1,FBN1,FZD2,LAMC3,LEF1,STRA6
GO:0001655	urogenital system development	9	0.0282	ENSP00000052754,ENSP00000264187,ENSP00000265165,ENSP00000325527,ENSP00000332449,ENSP00000361943,ENSP00000370256,ENSP00000446280,ENSP00000456609	CRIP1,DCN,FBN1,FOXC1,HEYL,LEF1,NID1,PCSK5,STRA6
GO:1904037	positive regulation of epithelial cell apoptotic process	3	0.0282	ENSP00000308117,ENSP00000347665,ENSP00000410715	CD248,COL18A1,SFRP4
GO:0032879	regulation of localization	31	0.0287	ENSP00000164227,ENSP00000218388,ENSP00000225831,ENSP00000225964,ENSP00000257696,ENSP00000260061,ENSP00000260630,ENSP00000261799,ENSP00000263277,ENSP00000265165,ENSP00000271651,ENSP00000287934,ENSP00000290167,ENSP00000304408,ENSP00000308815,ENSP00000330825,ENSP00000332879,ENSP00000345179,ENSP00000346839,ENSP00000347665,ENSP00000354238,ENSP00000361850,ENSP00000365530,ENSP00000368683,ENSP00000369129…	ACVRL1,APOD,BCL3,CCL19,CCL2,COL18A1,COL1A1,COL3A1,CTSK,CYP1B1,CYR61,DSP,EDN1,EHD2,ENPP1,FLRT2,FN1,FZD1,GPR124,HILPDA,IFITM1,LEF1,LRRC32,NR2F2,PDGFRB,PHLDB2,PLAU,SFRP4,STXBP4,TIMP1,WNT4
GO:0044272	sulfur compound biosynthetic process	7	0.0293	ENSP00000052754,ENSP00000266718,ENSP00000327336,ENSP00000332151,ENSP00000347041,ENSP00000364700,ENSP00000406157	BGN,DCN,DSE,FMOD,LUM,OMD,PAPSS2
GO:0090287	regulation of cellular response to growth factor stimulus	8	0.0296	ENSP00000274063,ENSP00000287934,ENSP00000290167,ENSP00000303766,ENSP00000325527,ENSP00000373574,ENSP00000398736,ENSP00000406367	ACVRL1,CYR61,FBN1,FZD1,GPR124,HTRA3,SFRP2,WNT4
GO:0061564	axon development	12	0.0299	ENSP00000258526,ENSP00000282588,ENSP00000290902,ENSP00000295550,ENSP00000300527,ENSP00000304408,ENSP00000332879,ENSP00000345179,ENSP00000353654,ENSP00000360882,ENSP00000364000,ENSP00000430333	APOD,COL3A1,COL4A2,COL5A1,COL5A2,COL6A2,COL6A3,FLRT2,ITGA1,PLXNC1,SLIT3,SPON2
GO:0048745	smooth muscle tissue development	3	0.0321	ENSP00000261799,ENSP00000304408,ENSP00000456609	COL3A1,PDGFRB,STRA6
GO:0001701	in utero embryonic development	10	0.0332	ENSP00000217086,ENSP00000248071,ENSP00000261799,ENSP00000265165,ENSP00000362068,ENSP00000368683,ENSP00000370256,ENSP00000373574,ENSP00000377721,ENSP00000398736	ACVRL1,CYR61,EDN1,FOXC1,KLF2,LEF1,NR2F2,PDGFRB,SALL4,TAF8
GO:0001952	regulation of cell-matrix adhesion	5	0.0333	ENSP00000290167,ENSP00000345179,ENSP00000361850,ENSP00000373574,ENSP00000377502	ACVRL1,APOD,PHLDB2,PLAU,WNT4
GO:0048519	negative regulation of biological process	48	0.0338	ENSP00000188790,ENSP00000218388,ENSP00000222145,ENSP00000225964,ENSP00000248071,ENSP00000250160,ENSP00000252804,ENSP00000256104,ENSP00000256861,ENSP00000259526,ENSP00000260061,ENSP00000260630,ENSP00000261799,ENSP00000274063,ENSP00000282588,ENSP00000287934,ENSP00000295550,ENSP00000303766,ENSP00000304408,ENSP00000308815,ENSP00000325527,ENSP00000330393,ENSP00000330825,ENSP00000332371,ENSP00000336923…	ACVRL1,APOD,ARHGAP10,CCL19,COL18A1,COL1A1,COL3A1,COL4A2,COL5A1,COL5A2,COL6A3,COL7A1,CYP1B1,EDN1,ENPP1,FABP4,FAP,FBN1,FN1,FZD1,GPR124,HTRA3,IFITM1,ISG15,ITGA1,ITIH2,ITIH5,KLF2,KRT18,LEPR,LEPREL2,LRRC17,LRRC32,NOV,NR2F2,PDGFRB,PHLDB2,PLAU,PXDN,RASIP1,SFRP2,SFRP4,SLIT3,TES,TGFBI,TIA1,TIMP1,WISP1
GO:0090263	positive regulation of canonical Wnt signaling pathway	6	0.0341	ENSP00000225964,ENSP00000274063,ENSP00000287934,ENSP00000290167,ENSP00000323901,ENSP00000410715	COL1A1,FZD1,FZD2,SFRP2,SFRP4,WNT4
GO:0050878	regulation of body fluid levels	14	0.0353	ENSP00000218388,ENSP00000225964,ENSP00000261405,ENSP00000263277,ENSP00000282588,ENSP00000285039,ENSP00000297268,ENSP00000304408,ENSP00000331574,ENSP00000346839,ENSP00000361850,ENSP00000368683,ENSP00000393333,ENSP00000406157	COL1A1,COL1A2,COL3A1,EDN1,EHD2,FN1,ITGA1,MYO5B,PAPSS2,PDE1A,PLAU,TBXA2R,TIMP1,VWF
GO:0071230	cellular response to amino acid stimulus	4	0.0353	ENSP00000225964,ENSP00000297268,ENSP00000304408,ENSP00000364000	COL1A1,COL1A2,COL3A1,COL5A2
GO:0001945	lymph vessel development	3	0.0361	ENSP00000370256,ENSP00000373574,ENSP00000377721	ACVRL1,FOXC1,NR2F2
GO:0090288	negative regulation of cellular response to growth factor stimulus	6	0.0364	ENSP00000274063,ENSP00000287934,ENSP00000290167,ENSP00000303766,ENSP00000325527,ENSP00000406367	FBN1,FZD1,GPR124,HTRA3,SFRP2,WNT4
GO:0042908	xenobiotic transport	2	0.0371	ENSP00000237612,ENSP00000265723	ABCB4,ABCG2
GO:0048341	paraxial mesoderm formation	2	0.0371	ENSP00000265165,ENSP00000370256	FOXC1,LEF1
GO:0030323	respiratory tube development	7	0.0372	ENSP00000217131,ENSP00000231004,ENSP00000248071,ENSP00000287934,ENSP00000356954,ENSP00000446280,ENSP00000456609	CTGF,CTSZ,FZD1,KLF2,LOX,PCSK5,STRA6
GO:0001822	kidney development	8	0.038	ENSP00000052754,ENSP00000264187,ENSP00000265165,ENSP00000325527,ENSP00000361943,ENSP00000370256,ENSP00000446280,ENSP00000456609	DCN,FBN1,FOXC1,HEYL,LEF1,NID1,PCSK5,STRA6
GO:0010812	negative regulation of cell-substrate adhesion	4	0.04	ENSP00000225964,ENSP00000345179,ENSP00000373574,ENSP00000377502	ACVRL1,APOD,COL1A1,PHLDB2
GO:0001502	cartilage condensation	3	0.0402	ENSP00000228938,ENSP00000356954,ENSP00000359114	COL11A1,CTGF,MGP
GO:0060411	cardiac septum morphogenesis	4	0.0425	ENSP00000287934,ENSP00000323901,ENSP00000361943,ENSP00000398736	CYR61,FZD1,FZD2,HEYL
GO:0048771	tissue remodeling	5	0.0428	ENSP00000271651,ENSP00000327336,ENSP00000354238,ENSP00000370256,ENSP00000373574	ACVRL1,BGN,CTSK,ENPP1,FOXC1
GO:0051179	localization	48	0.043	ENSP00000164227,ENSP00000188790,ENSP00000218388,ENSP00000225831,ENSP00000237612,ENSP00000246006,ENSP00000256104,ENSP00000260630,ENSP00000261405,ENSP00000261799,ENSP00000265165,ENSP00000265723,ENSP00000282588,ENSP00000285039,ENSP00000290167,ENSP00000290902,ENSP00000297268,ENSP00000304408,ENSP00000306185,ENSP00000308117,ENSP00000308815,ENSP00000312326,ENSP00000325527,ENSP00000327290,ENSP00000339168…	ABCB4,ABCG2,ACVRL1,ANTXR2,AOC3,APOD,BCL3,CCL19,CCL2,CD248,CD93,COL1A2,COL3A1,COL4A2,COL5A1,COLEC11,CRABP2,CTGF,CYP1B1,CYR61,DSP,EDN1,ENPP1,FABP4,FAP,FBN1,FN1,FRMD6,GPC6,GPR124,ITGA1,ITGA11,KRT18,LEF1,MYO5B,NR2F2,PCSK5,PDGFRB,PHLDB2,PLAU,SLC1A7,SPON2,STRA6,STXBP4,TAF8,TIMP1,VWF,WNT4
GO:0001837	epithelial to mesenchymal transition	4	0.0446	ENSP00000265165,ENSP00000290167,ENSP00000346294,ENSP00000361943	HEYL,LEF1,S100A4,WNT4
GO:0007596	blood coagulation	12	0.0446	ENSP00000218388,ENSP00000225964,ENSP00000261405,ENSP00000263277,ENSP00000282588,ENSP00000297268,ENSP00000304408,ENSP00000331574,ENSP00000346839,ENSP00000361850,ENSP00000393333,ENSP00000406157	COL1A1,COL1A2,COL3A1,EHD2,FN1,ITGA1,PAPSS2,PDE1A,PLAU,TBXA2R,TIMP1,VWF
GO:0071347	cellular response to interleukin-1	4	0.0446	ENSP00000225831,ENSP00000233946,ENSP00000248071,ENSP00000368683	CCL2,EDN1,IL1R1,KLF2
GO:0007154	cell communication	54	0.0468	ENSP00000164227,ENSP00000222145,ENSP00000225831,ENSP00000225964,ENSP00000233946,ENSP00000250160,ENSP00000257696,ENSP00000258526,ENSP00000259526,ENSP00000260630,ENSP00000261799,ENSP00000263895,ENSP00000265165,ENSP00000269593,ENSP00000271651,ENSP00000274063,ENSP00000282588,ENSP00000287934,ENSP00000290167,ENSP00000295633,ENSP00000297268,ENSP00000304408,ENSP00000308815,ENSP00000318916,ENSP00000323313…	ACVRL1,ARHGAP10,BCL3,CCL19,CCL2,COL15A1,COL1A1,COL1A2,COL3A1,CRABP2,CRIP1,CTSK,CYP1B1,CYR61,DIAPH3,DSP,EDN1,FLRT2,FMOD,FSTL1,FZD1,GABRE,GPC6,GPR124,HEYL,HILPDA,IFITM1,IGFBP4,IL1R1,ISG15,ITGA1,ITGA11,KRT18,LEF1,MARCO,NOV,NR2F2,PCSK5,PDE1A,PDGFRB,PDIA5,PENK,PLAU,PLXNC1,RASIP1,RND3,SFRP2,SFRP4,SLC1A7,SLIT3,STRA6,STXBP4,WISP1,WNT4
GO:0048844	artery morphogenesis	4	0.0474	ENSP00000261799,ENSP00000304408,ENSP00000370256,ENSP00000456609	COL3A1,FOXC1,PDGFRB,STRA6
GO:0001554	luteolysis	2	0.0477	ENSP00000313437,ENSP00000430333	MMP19,SLIT3
GO:0001957	intramembranous ossification	2	0.0477	ENSP00000225964,ENSP00000271651	COL1A1,CTSK
GO:0003149	membranous septum morphogenesis	2	0.0477	ENSP00000287934,ENSP00000323901	FZD1,FZD2
GO:0009612	response to mechanical stimulus	7	0.0477	ENSP00000052754,ENSP00000225831,ENSP00000225964,ENSP00000304408,ENSP00000359114,ENSP00000368683,ENSP00000456609	CCL2,COL11A1,COL1A1,COL3A1,DCN,EDN1,STRA6
GO:0014909	smooth muscle cell migration	2	0.0477	ENSP00000261799,ENSP00000361850	PDGFRB,PLAU
GO:0019800	peptide cross-linking via chondroitin 4-sulfate glycosaminoglycan	2	0.0477	ENSP00000052754,ENSP00000327336	BGN,DCN
GO:0032964	collagen biosynthetic process	2	0.0477	ENSP00000225964,ENSP00000360882	COL1A1,COL5A1
GO:0040008	regulation of growth	13	0.0477	ENSP00000250160,ENSP00000259526,ENSP00000265165,ENSP00000269593,ENSP00000303766,ENSP00000346839,ENSP00000354238,ENSP00000356954,ENSP00000357204,ENSP00000370256,ENSP00000373574,ENSP00000398736,ENSP00000430333	ACVRL1,CRABP2,CTGF,CYR61,ENPP1,FN1,FOXC1,HTRA3,IGFBP4,LEF1,NOV,SLIT3,WISP1
GO:0044700	single organism signaling	53	0.0477	ENSP00000164227,ENSP00000222145,ENSP00000225831,ENSP00000233946,ENSP00000250160,ENSP00000257696,ENSP00000258526,ENSP00000259526,ENSP00000260630,ENSP00000261799,ENSP00000263895,ENSP00000265165,ENSP00000269593,ENSP00000271651,ENSP00000274063,ENSP00000282588,ENSP00000287934,ENSP00000290167,ENSP00000295633,ENSP00000297268,ENSP00000304408,ENSP00000308815,ENSP00000318916,ENSP00000323313,ENSP00000324248…	ACVRL1,ARHGAP10,BCL3,CCL19,CCL2,COL15A1,COL1A2,COL3A1,CRABP2,CRIP1,CTSK,CYP1B1,CYR61,DIAPH3,DSP,EDN1,FLRT2,FMOD,FSTL1,FZD1,GABRE,GPC6,GPR124,HEYL,HILPDA,IFITM1,IGFBP4,IL1R1,ISG15,ITGA1,ITGA11,KRT18,LEF1,MARCO,NOV,NR2F2,PCSK5,PDE1A,PDGFRB,PDIA5,PENK,PLAU,PLXNC1,RASIP1,RND3,SFRP2,SFRP4,SLC1A7,SLIT3,STRA6,STXBP4,WISP1,WNT4
GO:0045669	positive regulation of osteoblast differentiation	4	0.0477	ENSP00000274063,ENSP00000290167,ENSP00000330825,ENSP00000398736	CYR61,IFITM1,SFRP2,WNT4
GO:0052547	regulation of peptidase activity	10	0.0477	ENSP00000218388,ENSP00000256861,ENSP00000265165,ENSP00000274063,ENSP00000295550,ENSP00000332371,ENSP00000346839,ENSP00000351190,ENSP00000356954,ENSP00000398736	COL6A3,COL7A1,CTGF,CYR61,FN1,ITIH2,ITIH5,LEF1,SFRP2,TIMP1
GO:0060022	hard palate development	2	0.0477	ENSP00000287934,ENSP00000323901	FZD1,FZD2
GO:0060137	maternal process involved in parturition	2	0.0477	ENSP00000225831,ENSP00000368683	CCL2,EDN1
GO:0060710	chorio-allantoic fusion	2	0.0477	ENSP00000265165,ENSP00000398736	CYR61,LEF1
GO:0060836	lymphatic endothelial cell differentiation	2	0.0477	ENSP00000373574,ENSP00000377721	ACVRL1,NR2F2
GO:0071356	cellular response to tumor necrosis factor	5	0.0477	ENSP00000225831,ENSP00000225964,ENSP00000248071,ENSP00000368683,ENSP00000373487	CCL2,COL1A1,EDN1,KLF2,KRT18
GO:0072001	renal system development	8	0.0477	ENSP00000052754,ENSP00000264187,ENSP00000265165,ENSP00000325527,ENSP00000361943,ENSP00000370256,ENSP00000446280,ENSP00000456609	DCN,FBN1,FOXC1,HEYL,LEF1,NID1,PCSK5,STRA6
GO:2000402	negative regulation of lymphocyte migration	2	0.0477	ENSP00000225831,ENSP00000345179	APOD,CCL2
GO:1901701	cellular response to oxygen-containing compound	15	0.0489	ENSP00000225831,ENSP00000225964,ENSP00000233946,ENSP00000248071,ENSP00000260630,ENSP00000287934,ENSP00000290902,ENSP00000297268,ENSP00000304408,ENSP00000325527,ENSP00000354238,ENSP00000361850,ENSP00000364000,ENSP00000365530,ENSP00000368683	CCL2,COL1A1,COL1A2,COL3A1,COL5A2,CYP1B1,EDN1,ENPP1,FBN1,FZD1,IL1R1,KLF2,PLAU,SPON2,STXBP4

## Sheet: Suppl. 3- GO Poly Low Grade 
#pathway ID	pathway description	observed gene count	false discovery rate	matching proteins in your network (IDs)	matching proteins in your network (labels)
GO.0007268	synaptic transmission	21	4.65e-05	ENSP00000023897,ENSP00000216775,ENSP00000242152,ENSP00000252321,ENSP00000272198,ENSP00000278379,ENSP00000295101,ENSP00000296777,ENSP00000297323,ENSP00000303686,ENSP00000307694,ENSP00000310649,ENSP00000328511,ENSP00000340684,ENSP00000348897,ENSP00000361087,ENSP00000371297,ENSP00000378464,ENSP00000379098,ENSP00000381412,ENSP00000410732	ADCY1,BRSK1,CAMK2A,CAMK2B,CARTPT,CPLX3,CPNE6,GABRA1,GABRA2,GABRG2,KCNA4,KCNA5,KCNJ3,KCNS1,MAOA,NPY,NTSR2,PPFIA4,SLC1A2,SNCG,SNPH
GO.0051179	localization	62	0.000301	ENSP00000009180,ENSP00000216775,ENSP00000228872,ENSP00000233826,ENSP00000242152,ENSP00000243349,ENSP00000244458,ENSP00000252321,ENSP00000260056,ENSP00000260404,ENSP00000269228,ENSP00000272198,ENSP00000278379,ENSP00000280612,ENSP00000280871,ENSP00000281416,ENSP00000282223,ENSP00000284262,ENSP00000284320,ENSP00000287908,ENSP00000295101,ENSP00000296777,ENSP00000297323,ENSP00000299339,ENSP00000304669…	ACVR1C,ADCY1,AHCYL1,AQP4,ATP10B,BRSK1,CAMK2A,CAMK2B,CARTPT,CCK,CD9,CDC42SE2,CDH13,CDKN1B,CLCN4,CLDN10,CPLX3,CPNE6,CTNNA1,EMX2,HIATL1,JPH3,KCNA4,KCNA5,KCNE1L,KCNJ13,KCNJ3,KCNS1,KIAA0319,LRRC8B,MAOA,MFSD6,NPC1,NPY,NR2E1,PACSIN1,PAK6,PAX6,PPAP2B,PPFIA4,PREX1,RAB30,RASGEF1A,RBFOX1,RFFL,RIMS3,RTN4,RYR2,SLC1A2,SLC25A18,SLC2A13,SLC35F3,SLC39A12,SLC7A11,SNCG,SNPH,SPOCK1,STEAP2,STXBP6,SYNDIG1,TNIK,TOMM70A
GO.0022008	neurogenesis	30	0.000824	ENSP00000009180,ENSP00000216775,ENSP00000242152,ENSP00000244458,ENSP00000252854,ENSP00000263754,ENSP00000264977,ENSP00000265136,ENSP00000282223,ENSP00000297323,ENSP00000298912,ENSP00000304669,ENSP00000310649,ENSP00000321951,ENSP00000335657,ENSP00000337838,ENSP00000347730,ENSP00000351755,ENSP00000354481,ENSP00000357982,ENSP00000358202,ENSP00000358417,ENSP00000360296,ENSP00000361009,ENSP00000361112…	ADCY1,BRSK1,CAMK2B,CCK,CD9,CHRDL1,CLMN,COBL,CPNE6,CTNNA1,EMX2,FAIM2,FAM5B,KAT2B,KIAA0319,LPAR1,NPY,NR2E1,OLFM1,PACSIN1,PHGDH,PPAP2B,PPP2R3A,PREX1,RORB,RTN4,SLC39A12,SPOCK1,TNIK,ZNF536
GO.0045664	regulation of neuron differentiation	17	0.000824	ENSP00000216775,ENSP00000244458,ENSP00000263754,ENSP00000265136,ENSP00000282223,ENSP00000325660,ENSP00000337838,ENSP00000347730,ENSP00000351755,ENSP00000354481,ENSP00000357982,ENSP00000361009,ENSP00000366586,ENSP00000367459,ENSP00000368401,ENSP00000379098,ENSP00000399511	CAMK2B,CNTN1,COBL,CPNE6,FAM5B,KAT2B,KIAA0319,LPAR1,NR2E1,PACSIN1,PAX6,PREX1,RTN4,SLC39A12,SPOCK1,TNIK,ZNF536
GO.0051960	regulation of nervous system development	20	0.000843	ENSP00000216775,ENSP00000244458,ENSP00000252854,ENSP00000263754,ENSP00000265136,ENSP00000269503,ENSP00000282223,ENSP00000304669,ENSP00000325660,ENSP00000337838,ENSP00000347730,ENSP00000351755,ENSP00000354481,ENSP00000357982,ENSP00000361009,ENSP00000366058,ENSP00000366586,ENSP00000367459,ENSP00000379098,ENSP00000399511	CAMK2B,CBLN2,CNTN1,COBL,CPNE6,CTNNA1,FAM5B,KAT2B,KIAA0319,LPAR1,NR2E1,OLFM1,PACSIN1,PREX1,RTN4,SLC39A12,SPOCK1,SYNDIG1,TNIK,ZNF536
GO.0010975	regulation of neuron projection development	14	0.000937	ENSP00000216775,ENSP00000244458,ENSP00000263754,ENSP00000265136,ENSP00000282223,ENSP00000325660,ENSP00000337838,ENSP00000351755,ENSP00000357982,ENSP00000361009,ENSP00000366586,ENSP00000367459,ENSP00000379098,ENSP00000399511	CAMK2B,CNTN1,COBL,CPNE6,KAT2B,KIAA0319,LPAR1,NR2E1,PACSIN1,PREX1,RTN4,SLC39A12,SPOCK1,TNIK
GO.0050767	regulation of neurogenesis	18	0.00143	ENSP00000216775,ENSP00000244458,ENSP00000252854,ENSP00000263754,ENSP00000265136,ENSP00000282223,ENSP00000304669,ENSP00000325660,ENSP00000337838,ENSP00000347730,ENSP00000351755,ENSP00000354481,ENSP00000357982,ENSP00000361009,ENSP00000366586,ENSP00000367459,ENSP00000379098,ENSP00000399511	CAMK2B,CNTN1,COBL,CPNE6,CTNNA1,FAM5B,KAT2B,KIAA0319,LPAR1,NR2E1,OLFM1,PACSIN1,PREX1,RTN4,SLC39A12,SPOCK1,TNIK,ZNF536
GO.0048699	generation of neurons	28	0.00155	ENSP00000216775,ENSP00000242152,ENSP00000244458,ENSP00000252854,ENSP00000263754,ENSP00000264977,ENSP00000265136,ENSP00000282223,ENSP00000297323,ENSP00000298912,ENSP00000304669,ENSP00000310649,ENSP00000321951,ENSP00000335657,ENSP00000337838,ENSP00000347730,ENSP00000351755,ENSP00000354481,ENSP00000357982,ENSP00000358202,ENSP00000358417,ENSP00000361009,ENSP00000361112,ENSP00000366093,ENSP00000366586…	ADCY1,BRSK1,CAMK2B,CCK,CHRDL1,CLMN,COBL,CPNE6,CTNNA1,EMX2,FAIM2,FAM5B,KAT2B,KIAA0319,LPAR1,NPY,NR2E1,OLFM1,PACSIN1,PHGDH,PPP2R3A,PREX1,RORB,RTN4,SLC39A12,SPOCK1,TNIK,ZNF536
GO.0032879	regulation of localization	38	0.00286	ENSP00000219409,ENSP00000228872,ENSP00000233826,ENSP00000243349,ENSP00000252321,ENSP00000252854,ENSP00000264977,ENSP00000265094,ENSP00000276297,ENSP00000278379,ENSP00000284262,ENSP00000292169,ENSP00000295101,ENSP00000298743,ENSP00000304669,ENSP00000307694,ENSP00000324302,ENSP00000325660,ENSP00000326170,ENSP00000328511,ENSP00000332549,ENSP00000335657,ENSP00000337838,ENSP00000351755,ENSP00000355533…	ACVR1C,AMOT,ARHGAP5,ARHGDIG,CAMK2A,CAMK2B,CCK,CDH13,CDKN1B,CLCN4,CNTN1,CPLX3,CTNNA1,DLC1,FBXW11,GAS1,GRIN2A,JPH3,KCNA4,KCNA5,KCNE1L,KCNJ13,KCNJ3,KCNS1,LPAR1,NR2E1,OLFM1,PAX6,PPAP2B,PPP2R3A,RFFL,RIMS3,RTN4,RYR2,S100A1,SLC1A2,SNCG,STXBP6
GO.0050773	regulation of dendrite development	8	0.00286	ENSP00000244458,ENSP00000265136,ENSP00000351755,ENSP00000357982,ENSP00000361009,ENSP00000367459,ENSP00000379098,ENSP00000399511	CAMK2B,COBL,KIAA0319,LPAR1,NR2E1,PACSIN1,PREX1,TNIK
GO.0007267	cell-cell signaling	22	0.00319	ENSP00000023897,ENSP00000216775,ENSP00000242152,ENSP00000252321,ENSP00000272198,ENSP00000278379,ENSP00000295101,ENSP00000297323,ENSP00000303686,ENSP00000307694,ENSP00000310649,ENSP00000328511,ENSP00000340684,ENSP00000348897,ENSP00000355533,ENSP00000361087,ENSP00000361173,ENSP00000371297,ENSP00000378464,ENSP00000379098,ENSP00000381412,ENSP00000410732	ADCY1,BRSK1,CAMK2A,CAMK2B,CPLX3,CPNE6,GABRA1,GABRA2,GABRG2,KCNA4,KCNA5,KCNE1L,KCNJ3,KCNS1,MAOA,NPY,NTSR2,PPFIA4,RYR2,SLC1A2,SNCG,SNPH
GO.0098660	inorganic ion transmembrane transport	17	0.00363	ENSP00000023897,ENSP00000233826,ENSP00000236877,ENSP00000252321,ENSP00000278379,ENSP00000284262,ENSP00000295101,ENSP00000307694,ENSP00000328511,ENSP00000348897,ENSP00000355533,ENSP00000361173,ENSP00000366586,ENSP00000370213,ENSP00000376705,ENSP00000410732,ENSP00000431840	ANO4,CLCN4,GABRA1,GABRA2,GABRG2,JPH3,KCNA4,KCNA5,KCNE1L,KCNJ13,KCNJ3,KCNS1,RYR2,SLC1A2,SLC24A4,SLC39A12,SLC8A2
GO.0030001	metal ion transport	17	0.00436	ENSP00000228872,ENSP00000233826,ENSP00000236877,ENSP00000242152,ENSP00000252321,ENSP00000278379,ENSP00000284262,ENSP00000287908,ENSP00000295101,ENSP00000307694,ENSP00000328511,ENSP00000355533,ENSP00000361173,ENSP00000366586,ENSP00000379098,ENSP00000381412,ENSP00000431840	CAMK2A,CAMK2B,CDKN1B,JPH3,KCNA4,KCNA5,KCNE1L,KCNJ13,KCNJ3,KCNS1,NPY,RYR2,SLC1A2,SLC24A4,SLC39A12,SLC8A2,STEAP2
GO.1902578	single-organism localization	45	0.00436	ENSP00000009180,ENSP00000228872,ENSP00000233826,ENSP00000242152,ENSP00000244458,ENSP00000252321,ENSP00000269228,ENSP00000272198,ENSP00000278379,ENSP00000280612,ENSP00000280871,ENSP00000281416,ENSP00000284262,ENSP00000284320,ENSP00000287908,ENSP00000295101,ENSP00000296777,ENSP00000297323,ENSP00000299339,ENSP00000307694,ENSP00000310649,ENSP00000313600,ENSP00000324302,ENSP00000328511,ENSP00000329033…	ADCY1,AHCYL1,AQP4,ATP10B,BRSK1,CAMK2A,CAMK2B,CARTPT,CD9,CDC42SE2,CDKN1B,CLCN4,CLDN10,CPLX3,HIATL1,JPH3,KCNA4,KCNA5,KCNE1L,KCNJ13,KCNJ3,KCNS1,LRRC8B,MAOA,MFSD6,NPC1,NPY,PACSIN1,PAX6,PPFIA4,RIMS3,RYR2,SLC1A2,SLC25A18,SLC2A13,SLC35F3,SLC39A12,SLC7A11,SNCG,SNPH,STEAP2,STXBP6,SYNDIG1,TNIK,TOMM70A
GO.0007399	nervous system development	34	0.00441	ENSP00000216775,ENSP00000238018,ENSP00000242152,ENSP00000244458,ENSP00000263754,ENSP00000264977,ENSP00000265136,ENSP00000276297,ENSP00000278379,ENSP00000280612,ENSP00000282223,ENSP00000284292,ENSP00000292169,ENSP00000297323,ENSP00000298912,ENSP00000304669,ENSP00000310649,ENSP00000321951,ENSP00000325775,ENSP00000332549,ENSP00000335657,ENSP00000337838,ENSP00000347730,ENSP00000351755,ENSP00000354481…	ADCY1,BRSK1,CAMK2B,CCK,CHRDL1,CLMN,COBL,CPNE6,CTNNA1,DLC1,EMX2,FAIM2,FAM5B,GDA,GJC3,GRIN2A,HPCAL4,KAT2B,KIAA0319,LPAR1,NPY,NRGN,PACSIN1,PPAP2B,PPP2R3A,PREX1,RTN4,S100A1,SLC1A2,SLC39A12,SLC7A11,SPOCK1,TNIK,ZNF536
GO.0006812	cation transport	19	0.00711	ENSP00000228872,ENSP00000233826,ENSP00000236877,ENSP00000242152,ENSP00000252321,ENSP00000278379,ENSP00000280871,ENSP00000284262,ENSP00000287908,ENSP00000295101,ENSP00000307694,ENSP00000328511,ENSP00000332549,ENSP00000355533,ENSP00000361173,ENSP00000366586,ENSP00000379098,ENSP00000381412,ENSP00000431840	CAMK2A,CAMK2B,CDKN1B,GRIN2A,JPH3,KCNA4,KCNA5,KCNE1L,KCNJ13,KCNJ3,KCNS1,NPY,RYR2,SLC1A2,SLC24A4,SLC2A13,SLC39A12,SLC8A2,STEAP2
GO.0044765	single-organism transport	42	0.00889	ENSP00000009180,ENSP00000228872,ENSP00000233826,ENSP00000242152,ENSP00000244458,ENSP00000252321,ENSP00000269228,ENSP00000272198,ENSP00000278379,ENSP00000280612,ENSP00000280871,ENSP00000281416,ENSP00000284262,ENSP00000284320,ENSP00000287908,ENSP00000295101,ENSP00000296777,ENSP00000297323,ENSP00000299339,ENSP00000307694,ENSP00000310649,ENSP00000313600,ENSP00000324302,ENSP00000328511,ENSP00000329033…	ADCY1,AHCYL1,AQP4,ATP10B,BRSK1,CAMK2A,CAMK2B,CARTPT,CD9,CDC42SE2,CDKN1B,CLCN4,CLDN10,CPLX3,HIATL1,JPH3,KCNA4,KCNA5,KCNE1L,KCNJ13,KCNJ3,KCNS1,LRRC8B,MAOA,MFSD6,NPC1,NPY,PACSIN1,PPFIA4,RIMS3,RYR2,SLC1A2,SLC25A18,SLC2A13,SLC35F3,SLC39A12,SLC7A11,SNCG,SNPH,STEAP2,STXBP6,TOMM70A
GO.0051270	regulation of cellular component movement	18	0.00889	ENSP00000228872,ENSP00000243349,ENSP00000252321,ENSP00000252854,ENSP00000264977,ENSP00000276297,ENSP00000304669,ENSP00000326170,ENSP00000337838,ENSP00000351755,ENSP00000355533,ENSP00000357982,ENSP00000360296,ENSP00000361027,ENSP00000361173,ENSP00000368401,ENSP00000371897,ENSP00000408632	ACVR1C,AMOT,ARHGAP5,CDH13,CDKN1B,CTNNA1,DLC1,KCNA5,KCNE1L,LPAR1,NR2E1,OLFM1,PAX6,PPAP2B,PPP2R3A,RFFL,RTN4,RYR2
GO.0006810	transport	47	0.0096	ENSP00000009180,ENSP00000216775,ENSP00000228872,ENSP00000233826,ENSP00000242152,ENSP00000244458,ENSP00000252321,ENSP00000260056,ENSP00000269228,ENSP00000272198,ENSP00000278379,ENSP00000280612,ENSP00000280871,ENSP00000281416,ENSP00000284262,ENSP00000284320,ENSP00000287908,ENSP00000295101,ENSP00000296777,ENSP00000297323,ENSP00000299339,ENSP00000307694,ENSP00000309117,ENSP00000310649,ENSP00000313600…	ADCY1,AHCYL1,AQP4,ATP10B,BRSK1,CAMK2A,CAMK2B,CARTPT,CD9,CDC42SE2,CDKN1B,CLCN4,CLDN10,CPLX3,CPNE6,HIATL1,JPH3,KCNA4,KCNA5,KCNE1L,KCNJ13,KCNJ3,KCNS1,LRRC8B,MAOA,MFSD6,NPC1,NPY,PACSIN1,PPFIA4,RAB30,RBFOX1,RFFL,RIMS3,RYR2,SLC1A2,SLC25A18,SLC2A13,SLC35F3,SLC39A12,SLC7A11,SNCG,SNPH,STEAP2,STXBP6,SYNDIG1,TOMM70A
GO.0043269	regulation of ion transport	16	0.0096	ENSP00000233826,ENSP00000252321,ENSP00000284262,ENSP00000292169,ENSP00000295101,ENSP00000307694,ENSP00000325660,ENSP00000328511,ENSP00000332549,ENSP00000335657,ENSP00000355533,ENSP00000361087,ENSP00000361173,ENSP00000370213,ENSP00000379098,ENSP00000381412	CAMK2A,CAMK2B,CCK,CLCN4,CNTN1,GRIN2A,JPH3,KCNA4,KCNA5,KCNE1L,KCNJ13,KCNJ3,KCNS1,RYR2,S100A1,SNCG
GO.0051234	establishment of localization	48	0.0096	ENSP00000009180,ENSP00000216775,ENSP00000228872,ENSP00000233826,ENSP00000242152,ENSP00000244458,ENSP00000252321,ENSP00000260056,ENSP00000269228,ENSP00000272198,ENSP00000278379,ENSP00000280612,ENSP00000280871,ENSP00000281416,ENSP00000284262,ENSP00000284320,ENSP00000287908,ENSP00000295101,ENSP00000296777,ENSP00000297323,ENSP00000299339,ENSP00000307694,ENSP00000309117,ENSP00000310649,ENSP00000313600…	ADCY1,AHCYL1,AQP4,ATP10B,BRSK1,CAMK2A,CAMK2B,CARTPT,CD9,CDC42SE2,CDKN1B,CLCN4,CLDN10,CPLX3,CPNE6,HIATL1,JPH3,KCNA4,KCNA5,KCNE1L,KCNJ13,KCNJ3,KCNS1,LRRC8B,MAOA,MFSD6,NPC1,NPY,PACSIN1,PAX6,PPFIA4,RAB30,RBFOX1,RFFL,RIMS3,RYR2,SLC1A2,SLC25A18,SLC2A13,SLC35F3,SLC39A12,SLC7A11,SNCG,SNPH,STEAP2,STXBP6,SYNDIG1,TOMM70A
GO.0065008	regulation of biological quality	43	0.0096	ENSP00000009180,ENSP00000236877,ENSP00000243349,ENSP00000252321,ENSP00000265094,ENSP00000268184,ENSP00000269228,ENSP00000269503,ENSP00000272198,ENSP00000276297,ENSP00000278379,ENSP00000284262,ENSP00000287908,ENSP00000297323,ENSP00000300231,ENSP00000303686,ENSP00000310649,ENSP00000313600,ENSP00000318631,ENSP00000323805,ENSP00000332549,ENSP00000335657,ENSP00000337838,ENSP00000340454,ENSP00000340684…	ACVR1C,ADCY1,AMOT,ANO4,AQP4,ARHGAP5,ATP10B,BRSK1,CAMK2A,CAMK2B,CBLN2,CCK,CD9,CDC42SE2,CPLX3,CRTC3,DLC1,FBXW11,GABRA2,GRIN2A,HSD17B6,JPH3,KCNA5,KCNE1L,MAOA,MAP1A,NPC1,NR2E1,NTSR2,PALM2,PAX6,PPAP2B,PPFIA4,PREX1,RAP1GDS1,RIMS3,RTN4,RYR2,SLC1A2,SLC8A2,SNPH,STEAP2,SYNDIG1
GO.0006811	ion transport	23	0.0113	ENSP00000228872,ENSP00000233826,ENSP00000242152,ENSP00000252321,ENSP00000272198,ENSP00000278379,ENSP00000280612,ENSP00000280871,ENSP00000284262,ENSP00000287908,ENSP00000295101,ENSP00000299339,ENSP00000307694,ENSP00000313600,ENSP00000328511,ENSP00000332674,ENSP00000355533,ENSP00000361173,ENSP00000366586,ENSP00000370213,ENSP00000372654,ENSP00000379098,ENSP00000381412	AQP4,ATP10B,CAMK2A,CAMK2B,CDKN1B,CLCN4,CLDN10,JPH3,KCNA4,KCNA5,KCNE1L,KCNJ13,KCNJ3,KCNS1,LRRC8B,NPY,PPFIA4,RYR2,SLC1A2,SLC2A13,SLC39A12,SLC7A11,STEAP2
GO.0006836	neurotransmitter transport	8	0.0125	ENSP00000272198,ENSP00000278379,ENSP00000310649,ENSP00000340684,ENSP00000348897,ENSP00000361768,ENSP00000371297,ENSP00000378464	BRSK1,CPLX3,GABRA2,MAOA,PPFIA4,RIMS3,SLC1A2,SNPH
GO.0006813	potassium ion transport	8	0.0128	ENSP00000228872,ENSP00000233826,ENSP00000252321,ENSP00000295101,ENSP00000307694,ENSP00000328511,ENSP00000361173,ENSP00000431840	CDKN1B,KCNA4,KCNA5,KCNE1L,KCNJ13,KCNJ3,KCNS1,SLC24A4
GO.0007154	cell communication	60	0.0256	ENSP00000023897,ENSP00000216775,ENSP00000219409,ENSP00000228872,ENSP00000233714,ENSP00000236877,ENSP00000242152,ENSP00000243349,ENSP00000252321,ENSP00000260056,ENSP00000260404,ENSP00000261669,ENSP00000263754,ENSP00000264977,ENSP00000265094,ENSP00000265846,ENSP00000269228,ENSP00000272198,ENSP00000274382,ENSP00000276297,ENSP00000282223,ENSP00000284292,ENSP00000292169,ENSP00000295101,ENSP00000295901…	ACVR1C,ADAP1,AHCYL1,AMOT,ARHGAP5,ARHGDIG,BRSK1,CAB39L,CAMK2A,CAMK2B,CDC42SE2,CDH13,CDKN1B,CHRDL1,CNTN1,CPLX3,CPNE6,CTNNA1,DLC1,FBXW11,GABRA1,GABRG2,GJC3,GPC5,GPR37,HPCAL4,INPP1,KAT2B,KCNA4,KCNA5,KCNE1L,KCNJ3,KCNS1,LANCL1,LIX1,MAOA,NPC1,NPY,NR2E1,NR3C2,NRGN,PAK6,PAX6,PPAP2B,PPFIA4,PPP2R3A,PREX1,PSMD6,PTPRT,RAB30,RASGEF1A,RTN4,RYR2,S100A1,SLC39A12,SLC8A2,SNCG,SNPH,SPOCK1,TNIK
GO.0034765	regulation of ion transmembrane transport	12	0.0278	ENSP00000233826,ENSP00000252321,ENSP00000284262,ENSP00000292169,ENSP00000295101,ENSP00000307694,ENSP00000328511,ENSP00000332549,ENSP00000355533,ENSP00000358814,ENSP00000361173,ENSP00000370213	AHCYL1,CLCN4,GRIN2A,JPH3,KCNA4,KCNA5,KCNE1L,KCNJ13,KCNJ3,KCNS1,RYR2,S100A1
GO.0044708	single-organism behavior	12	0.033	ENSP00000242152,ENSP00000263754,ENSP00000269228,ENSP00000278379,ENSP00000284262,ENSP00000296777,ENSP00000297323,ENSP00000332549,ENSP00000335657,ENSP00000357982,ENSP00000361087,ENSP00000410732	ADCY1,CARTPT,CCK,GABRG2,GRIN2A,JPH3,KAT2B,NPC1,NPY,NR2E1,SLC1A2,SNCG
GO.0044700	single organism signaling	58	0.0444	ENSP00000023897,ENSP00000216775,ENSP00000219409,ENSP00000228872,ENSP00000233714,ENSP00000242152,ENSP00000243349,ENSP00000252321,ENSP00000260056,ENSP00000260404,ENSP00000261669,ENSP00000263754,ENSP00000264977,ENSP00000265094,ENSP00000265846,ENSP00000269228,ENSP00000272198,ENSP00000276297,ENSP00000278379,ENSP00000282223,ENSP00000284292,ENSP00000292169,ENSP00000295101,ENSP00000295901,ENSP00000304669…	ACVR1C,ADAP1,AHCYL1,AMOT,ARHGAP5,ARHGDIG,BRSK1,CAB39L,CAMK2A,CAMK2B,CDC42SE2,CDH13,CDKN1B,CHRDL1,CNTN1,CPLX3,CPNE6,CTNNA1,DLC1,FBXW11,GABRA1,GABRG2,GPC5,GPR37,HPCAL4,INPP1,KAT2B,KCNA4,KCNA5,KCNE1L,KCNJ3,KCNS1,LANCL1,MAOA,NPC1,NPY,NR2E1,NR3C2,NRGN,PAK6,PAX6,PPAP2B,PPFIA4,PPP2R3A,PREX1,PSMD6,PTPRT,RAB30,RASGEF1A,RTN4,RYR2,S100A1,SLC1A2,SLC39A12,SNCG,SNPH,SPOCK1,TNIK
GO.0071805	potassium ion transmembrane transport	7	0.0448	ENSP00000233826,ENSP00000252321,ENSP00000295101,ENSP00000307694,ENSP00000328511,ENSP00000361173,ENSP00000431840	KCNA4,KCNA5,KCNE1L,KCNJ13,KCNJ3,KCNS1,SLC24A4

## Sheet: Suppl. 4 - GO total High Grade
#pathway ID	pathway description	observed gene count	false discovery rate	matching proteins in your network (IDs)	matching proteins in your network (labels)
GO:0030198	extracellular matrix organization	43	1.44E-36	ENSP00000052754,ENSP00000164227,ENSP00000216286,ENSP00000218388,ENSP00000225964,ENSP00000244364,ENSP00000252804,ENSP00000260356,ENSP00000260630,ENSP00000261921,ENSP00000264187,ENSP00000266718,ENSP00000271651,ENSP00000282588,ENSP00000295550,ENSP00000297268,ENSP00000300527,ENSP00000304408,ENSP00000313437,ENSP00000325146,ENSP00000325527,ENSP00000327290,ENSP00000331544,ENSP00000346839,ENSP00000347665…	BCL3,COL11A1,COL12A1,COL15A1,COL18A1,COL1A1,COL1A2,COL3A1,COL4A1,COL4A2,COL5A1,COL5A2,COL6A1,COL6A2,COL6A3,CREB3L1,CTGF,CTSK,CYP1B1,CYR61,DCN,DST,FBLN1,FBN1,FN1,FOXC1,ITGA1,ITGA11,ITGA4,LEPREL2,LOXL1,LUM,MMP19,NID1,NID2,OLFML2A,POSTN,PXDN,SERPINH1,SULF2,TGFBI,THBS1,TIMP1
GO:0072358	cardiovascular system development	41	9.04E-21	ENSP00000020945,ENSP00000188790,ENSP00000225831,ENSP00000225964,ENSP00000231004,ENSP00000240328,ENSP00000242261,ENSP00000252029,ENSP00000256194,ENSP00000260356,ENSP00000261799,ENSP00000261921,ENSP00000267996,ENSP00000269216,ENSP00000287934,ENSP00000297268,ENSP00000313437,ENSP00000316729,ENSP00000322909,ENSP00000323901,ENSP00000323927,ENSP00000325527,ENSP00000332449,ENSP00000345179,ENSP00000346839…	APOD,CCL2,COL11A1,COL15A1,COL18A1,COL1A1,COL1A2,COL4A1,COL4A2,COL5A1,CRIP1,CTGF,CYR61,FAP,FBN1,FHL2,FN1,FZD1,FZD2,FZD4,GATA6,GPR124,ITGA4,KLF5,LOX,LOXL1,MICAL2,MMP19,NR2F2,PDGFRB,PLXDC1,PRRX2,RHOJ,SNAI2,STRA6,TBX2,TGFBI,THBS1,TPM1,TWIST1,TYMP
GO:0072359	circulatory system development	41	9.04E-21	ENSP00000020945,ENSP00000188790,ENSP00000225831,ENSP00000225964,ENSP00000231004,ENSP00000240328,ENSP00000242261,ENSP00000252029,ENSP00000256194,ENSP00000260356,ENSP00000261799,ENSP00000261921,ENSP00000267996,ENSP00000269216,ENSP00000287934,ENSP00000297268,ENSP00000313437,ENSP00000316729,ENSP00000322909,ENSP00000323901,ENSP00000323927,ENSP00000325527,ENSP00000332449,ENSP00000345179,ENSP00000346839…	APOD,CCL2,COL11A1,COL15A1,COL18A1,COL1A1,COL1A2,COL4A1,COL4A2,COL5A1,CRIP1,CTGF,CYR61,FAP,FBN1,FHL2,FN1,FZD1,FZD2,FZD4,GATA6,GPR124,ITGA4,KLF5,LOX,LOXL1,MICAL2,MMP19,NR2F2,PDGFRB,PLXDC1,PRRX2,RHOJ,SNAI2,STRA6,TBX2,TGFBI,THBS1,TPM1,TWIST1,TYMP
GO:0022617	extracellular matrix disassembly	21	3.20E-20	ENSP00000052754,ENSP00000218388,ENSP00000225964,ENSP00000264187,ENSP00000271651,ENSP00000295550,ENSP00000297268,ENSP00000300527,ENSP00000304408,ENSP00000313437,ENSP00000325146,ENSP00000325527,ENSP00000346839,ENSP00000347665,ENSP00000353654,ENSP00000355180,ENSP00000359114,ENSP00000360882,ENSP00000364000,ENSP00000364140,ENSP00000364979	COL11A1,COL12A1,COL15A1,COL18A1,COL1A1,COL1A2,COL3A1,COL4A1,COL4A2,COL5A1,COL5A2,COL6A1,COL6A2,COL6A3,CTSK,DCN,FBN1,FN1,MMP19,NID1,TIMP1
GO:0001944	vasculature development	32	8.15E-19	ENSP00000188790,ENSP00000225831,ENSP00000225964,ENSP00000231004,ENSP00000240328,ENSP00000252029,ENSP00000260356,ENSP00000261799,ENSP00000261921,ENSP00000269216,ENSP00000297268,ENSP00000304408,ENSP00000313437,ENSP00000316729,ENSP00000323927,ENSP00000345179,ENSP00000346839,ENSP00000347665,ENSP00000353654,ENSP00000356954,ENSP00000360882,ENSP00000361547,ENSP00000364140,ENSP00000364979,ENSP00000366915…	APOD,CCL2,COL15A1,COL18A1,COL1A1,COL1A2,COL3A1,COL4A1,COL4A2,COL5A1,CTGF,CYR61,FAP,FN1,FOXC1,FZD4,GATA6,GPR124,KLF5,LOX,LOXL1,MMP19,NR2F2,PDGFRB,PLXDC1,PRRX2,RHOJ,STRA6,TBX2,TGFBI,THBS1,TYMP
GO:0001568	blood vessel development	31	2.10E-18	ENSP00000188790,ENSP00000225831,ENSP00000225964,ENSP00000231004,ENSP00000240328,ENSP00000252029,ENSP00000260356,ENSP00000261799,ENSP00000261921,ENSP00000269216,ENSP00000297268,ENSP00000304408,ENSP00000313437,ENSP00000323927,ENSP00000345179,ENSP00000346839,ENSP00000347665,ENSP00000353654,ENSP00000356954,ENSP00000360882,ENSP00000361547,ENSP00000364140,ENSP00000364979,ENSP00000366915,ENSP00000370256…	APOD,CCL2,COL15A1,COL18A1,COL1A1,COL1A2,COL3A1,COL4A1,COL4A2,COL5A1,CTGF,CYR61,FAP,FN1,FOXC1,FZD4,GATA6,GPR124,KLF5,LOX,LOXL1,MMP19,NR2F2,PDGFRB,PLXDC1,PRRX2,STRA6,TBX2,TGFBI,THBS1,TYMP
GO:0009653	anatomical structure morphogenesis	58	2.66E-18	ENSP00000020945,ENSP00000052754,ENSP00000164227,ENSP00000188790,ENSP00000225648,ENSP00000225831,ENSP00000228938,ENSP00000233813,ENSP00000234198,ENSP00000240328,ENSP00000242261,ENSP00000246792,ENSP00000252029,ENSP00000256194,ENSP00000258729,ENSP00000260356,ENSP00000261799,ENSP00000265165,ENSP00000267996,ENSP00000269216,ENSP00000282588,ENSP00000287934,ENSP00000290902,ENSP00000295550,ENSP00000297268…	ADAM12,APOD,BCL3,CCL2,CD248,COL12A1,COL15A1,COL1A2,COL4A1,COL4A2,COL5A2,COL6A1,COL6A2,COL6A3,CRIP1,CTGF,CYR61,DCN,DLX2,FAP,FBN1,FHL2,FN1,FRMD6,FZD1,FZD2,FZD4,GATA6,GPR124,HOXB6,IGF2BP3,IGFBP5,ITGA1,KLF5,LEF1,MGP,MICAL2,MMP19,NR2F2,PDGFRB,PLXDC1,PRRX2,RARG,RHOJ,RRAS,SERPINH1,SNAI2,SPON2,STRA6,TBX2,TGFBI,THBS1,THBS3,TLE1,TPM1,TSKU,TWIST1,TYMP
GO:0032963	collagen metabolic process	17	2.98E-17	ENSP00000225964,ENSP00000271651,ENSP00000295550,ENSP00000297268,ENSP00000300527,ENSP00000304408,ENSP00000313437,ENSP00000325146,ENSP00000347665,ENSP00000350894,ENSP00000353654,ENSP00000355180,ENSP00000359114,ENSP00000360882,ENSP00000364000,ENSP00000364140,ENSP00000364979	COL11A1,COL12A1,COL15A1,COL18A1,COL1A1,COL1A2,COL3A1,COL4A1,COL4A2,COL5A1,COL5A2,COL6A1,COL6A2,COL6A3,CTSK,MMP19,SERPINH1
GO:0030574	collagen catabolic process	16	1.17E-16	ENSP00000225964,ENSP00000271651,ENSP00000295550,ENSP00000297268,ENSP00000300527,ENSP00000304408,ENSP00000313437,ENSP00000325146,ENSP00000347665,ENSP00000353654,ENSP00000355180,ENSP00000359114,ENSP00000360882,ENSP00000364000,ENSP00000364140,ENSP00000364979	COL11A1,COL12A1,COL15A1,COL18A1,COL1A1,COL1A2,COL3A1,COL4A1,COL4A2,COL5A1,COL5A2,COL6A1,COL6A2,COL6A3,CTSK,MMP19
GO:0001501	skeletal system development	28	1.57E-15	ENSP00000020945,ENSP00000218388,ENSP00000225648,ENSP00000228938,ENSP00000234198,ENSP00000239151,ENSP00000242261,ENSP00000260356,ENSP00000261799,ENSP00000266718,ENSP00000269593,ENSP00000297268,ENSP00000304408,ENSP00000325146,ENSP00000325527,ENSP00000344242,ENSP00000350894,ENSP00000353007,ENSP00000356954,ENSP00000357362,ENSP00000359114,ENSP00000361547,ENSP00000364000,ENSP00000369071,ENSP00000370256…	COL11A1,COL12A1,COL1A2,COL3A1,COL5A2,CTGF,CYR61,DLX2,FBN1,FOXC1,HOXB5,HOXB6,IGFBP4,LRRC17,LUM,MGP,PDGFRB,POSTN,PRRX2,RARG,SERPINH1,SNAI2,SULF2,TGFBI,THBS1,THBS3,TIMP1,TWIST1
GO:0009887	organ morphogenesis	36	3.34E-15	ENSP00000020945,ENSP00000052754,ENSP00000225648,ENSP00000225831,ENSP00000228938,ENSP00000233813,ENSP00000234198,ENSP00000239151,ENSP00000240328,ENSP00000242261,ENSP00000256194,ENSP00000260356,ENSP00000261799,ENSP00000267996,ENSP00000269216,ENSP00000287934,ENSP00000297268,ENSP00000304408,ENSP00000322909,ENSP00000323901,ENSP00000325527,ENSP00000332449,ENSP00000332668,ENSP00000333188,ENSP00000347665…	CCL2,COL11A1,COL18A1,COL1A2,COL3A1,COL5A2,CRIP1,CTGF,CYR61,DCN,DLX2,FBN1,FHL2,FOXL2,FZD1,FZD2,GATA6,HOXB5,HOXB6,IGFBP5,MGP,MICAL2,PDGFRB,PRRX2,RARG,SERPINH1,SLIT3,SNAI2,STRA6,TBX2,THBS1,THBS3,TLE1,TPM1,TSKU,TWIST1
GO:0048646	anatomical structure formation involved in morphogenesis	38	3.34E-15	ENSP00000020945,ENSP00000164227,ENSP00000188790,ENSP00000225831,ENSP00000225964,ENSP00000240328,ENSP00000242261,ENSP00000252029,ENSP00000260356,ENSP00000260630,ENSP00000261799,ENSP00000267996,ENSP00000269216,ENSP00000287934,ENSP00000313437,ENSP00000322909,ENSP00000323901,ENSP00000323927,ENSP00000325146,ENSP00000345179,ENSP00000346839,ENSP00000347665,ENSP00000353654,ENSP00000355180,ENSP00000356954…	ADAM12,APOD,BCL3,CCL2,COL11A1,COL12A1,COL15A1,COL18A1,COL1A1,COL4A1,COL4A2,COL6A1,CTGF,CYP1B1,CYR61,FAP,FHL2,FN1,FOXC1,FZD1,FZD2,GATA6,GPR124,ITGA4,KLF5,MMP19,PDGFRB,PLXDC1,RARG,SNAI2,STRA6,TBX2,TGFBI,THBS1,THBS3,TPM1,TWIST1,TYMP
GO:0048514	blood vessel morphogenesis	25	3.09E-14	ENSP00000188790,ENSP00000225831,ENSP00000240328,ENSP00000252029,ENSP00000260356,ENSP00000261799,ENSP00000304408,ENSP00000313437,ENSP00000323927,ENSP00000345179,ENSP00000346839,ENSP00000347665,ENSP00000353654,ENSP00000356954,ENSP00000361547,ENSP00000364140,ENSP00000364979,ENSP00000366915,ENSP00000370256,ENSP00000377721,ENSP00000398736,ENSP00000406367,ENSP00000416330,ENSP00000434034,ENSP00000456609	APOD,CCL2,COL15A1,COL18A1,COL3A1,COL4A1,COL4A2,CTGF,CYR61,FAP,FN1,FOXC1,FZD4,GPR124,KLF5,MMP19,NR2F2,PDGFRB,PLXDC1,PRRX2,STRA6,TBX2,TGFBI,THBS1,TYMP
GO:0030199	collagen fibril organization	12	4.07E-14	ENSP00000225964,ENSP00000231004,ENSP00000260630,ENSP00000266718,ENSP00000297268,ENSP00000304408,ENSP00000325146,ENSP00000350894,ENSP00000359114,ENSP00000360882,ENSP00000364000,ENSP00000370256	COL11A1,COL12A1,COL1A1,COL1A2,COL3A1,COL5A1,COL5A2,CYP1B1,FOXC1,LOX,LUM,SERPINH1
GO:0001503	ossification	21	1.10E-13	ENSP00000020945,ENSP00000225964,ENSP00000228938,ENSP00000233813,ENSP00000242261,ENSP00000265165,ENSP00000271651,ENSP00000287934,ENSP00000322909,ENSP00000327290,ENSP00000330825,ENSP00000344242,ENSP00000348099,ENSP00000355180,ENSP00000356954,ENSP00000357362,ENSP00000359114,ENSP00000364000,ENSP00000370256,ENSP00000398736,ENSP00000434939	COL11A1,COL1A1,COL5A2,COL6A1,CREB3L1,CTGF,CTSK,CYR61,FHL2,FOXC1,FZD1,IFITM1,IGFBP5,ITGA11,LEF1,LRRC17,MGP,PDLIM7,SNAI2,THBS3,TWIST1
GO:0009888	tissue development	44	1.85E-13	ENSP00000020945,ENSP00000052754,ENSP00000218388,ENSP00000228938,ENSP00000233813,ENSP00000234198,ENSP00000239151,ENSP00000240328,ENSP00000242261,ENSP00000256194,ENSP00000260356,ENSP00000260630,ENSP00000265165,ENSP00000266718,ENSP00000267996,ENSP00000287934,ENSP00000304408,ENSP00000316729,ENSP00000322909,ENSP00000323901,ENSP00000325146,ENSP00000332449,ENSP00000344242,ENSP00000345179,ENSP00000346839…	APOD,COL12A1,COL18A1,COL3A1,COL4A1,COL4A2,COL6A1,CRIP1,CYP1B1,CYR61,DCN,DLX2,ENPP1,FHL2,FN1,FRMD6,FZD1,FZD2,FZD4,HOXB5,IGFBP5,ITGA4,KLF5,LEF1,LRRC17,LUM,MGP,MICAL2,NR2F2,POSTN,PRRX2,RARG,RHOJ,SERPINH1,SNAI2,STRA6,SULF2,TBX2,TGFBI,THBS1,THBS3,TIMP1,TPM1,TWIST1
GO:0061448	connective tissue development	19	4.16E-13	ENSP00000020945,ENSP00000218388,ENSP00000225964,ENSP00000228938,ENSP00000234198,ENSP00000260356,ENSP00000261799,ENSP00000266718,ENSP00000332449,ENSP00000350894,ENSP00000353007,ENSP00000356954,ENSP00000357362,ENSP00000359114,ENSP00000360882,ENSP00000361547,ENSP00000377947,ENSP00000398736,ENSP00000416330	COL11A1,COL1A1,COL5A1,CRIP1,CTGF,CYR61,DLX2,LUM,MGP,PDGFRB,PRRX2,RARG,SERPINH1,SNAI2,SULF2,TGFBI,THBS1,THBS3,TIMP1
GO:0044767	single-organism developmental process	75	2.52E-12	ENSP00000020945,ENSP00000164227,ENSP00000188790,ENSP00000217073,ENSP00000218388,ENSP00000223061,ENSP00000225648,ENSP00000225831,ENSP00000228938,ENSP00000231004,ENSP00000233813,ENSP00000239151,ENSP00000240328,ENSP00000242261,ENSP00000246792,ENSP00000252029,ENSP00000256104,ENSP00000256194,ENSP00000260356,ENSP00000261799,ENSP00000261921,ENSP00000264187,ENSP00000265165,ENSP00000266718,ENSP00000267996…	ADAM12,ANO1,APOD,BCL3,CALU,CCL2,CD248,COL12A1,COL15A1,COL1A2,COL4A1,COL4A2,COL6A1,COL6A2,COL6A3,COLEC11,CREB3L1,CRIP1,CTGF,CYR61,ENPP1,FABP4,FAP,FBLN1,FHL2,FRMD6,FZD1,FZD4,GATA6,GPR124,HOXB5,HOXB6,IGFBP4,IGFBP5,IL15,ITGA1,ITGA11,ITGA4,KLF5,LEF1,LOX,LOXL1,LRRC17,LUM,MGP,MICAL2,MMP19,NID1,NNMT,NR2F2,PABPC1L,PAPPA,PCOLCE,PDGFRB,PDLIM7,POSTN,PRRX2,RARG,RHOJ,RRAS,SERPINH1,SFRP4,SNAI2,SPON2,STRA6,SULF2…
GO:0048513	organ development	55	7.22E-12	ENSP00000020945,ENSP00000164227,ENSP00000218388,ENSP00000225648,ENSP00000228938,ENSP00000231004,ENSP00000233813,ENSP00000239151,ENSP00000240328,ENSP00000242261,ENSP00000246792,ENSP00000256194,ENSP00000260356,ENSP00000260630,ENSP00000264187,ENSP00000265165,ENSP00000266718,ENSP00000267996,ENSP00000269216,ENSP00000287934,ENSP00000295550,ENSP00000296545,ENSP00000297268,ENSP00000299964,ENSP00000308117…	APOD,BCL3,CD248,COL11A1,COL18A1,COL1A2,COL4A1,COL5A2,COL6A3,CRIP1,CTGF,CYP1B1,CYR61,ENPP1,FHL2,FZD1,FZD2,FZD4,GATA6,HOXB5,HOXB6,IGFBP5,IL15,ITGA11,ITGA4,KLF5,LEF1,LOX,LRRC17,LUM,MGP,MICAL2,MMP19,NID1,NNMT,NR2F2,PAPSS2,PLXDC1,PRRX2,RARG,RHOJ,RRAS,SERPINH1,SNAI2,STRA6,SULF2,TBX2,TGFBI,THBS1,THBS3,TIMP1,TLE1,TPM1,TSKU,TWIST1
GO:0048731	system development	64	8.58E-12	ENSP00000020945,ENSP00000164227,ENSP00000188790,ENSP00000218388,ENSP00000225648,ENSP00000225831,ENSP00000228938,ENSP00000231004,ENSP00000233813,ENSP00000239151,ENSP00000240328,ENSP00000242261,ENSP00000246792,ENSP00000252029,ENSP00000256194,ENSP00000260356,ENSP00000261799,ENSP00000261921,ENSP00000264187,ENSP00000265165,ENSP00000266718,ENSP00000267996,ENSP00000269216,ENSP00000269593,ENSP00000282588…	APOD,BCL3,CALU,CCL2,CD248,COL11A1,COL12A1,COL15A1,COL1A2,COL4A1,COL4A2,COL6A1,COL6A2,COL6A3,CRIP1,CTGF,CYR61,ENPP1,FAP,FHL2,FN1,FZD4,GATA6,GPR124,HOXB5,HOXB6,IGFBP4,IGFBP5,IL15,ITGA1,ITGA11,ITGA4,KLF5,LEF1,LOX,LOXL1,LRRC17,LUM,MGP,MICAL2,MMP19,NID1,NNMT,NR2F2,PDGFRB,POSTN,PRRX2,RARG,RHOJ,RRAS,SERPINH1,SNAI2,SPON2,STRA6,SULF2,TBX2,THBS1,THBS3,TIMP1,TLE1,TPM1,TSKU,TWIST1,TYMP
GO:0007275	multicellular organismal development	69	9.46E-12	ENSP00000020945,ENSP00000164227,ENSP00000188790,ENSP00000218388,ENSP00000223061,ENSP00000225648,ENSP00000225831,ENSP00000228938,ENSP00000231004,ENSP00000233813,ENSP00000239151,ENSP00000240328,ENSP00000242261,ENSP00000246792,ENSP00000252029,ENSP00000256194,ENSP00000260356,ENSP00000261799,ENSP00000261921,ENSP00000264187,ENSP00000265165,ENSP00000266718,ENSP00000267996,ENSP00000269216,ENSP00000269593…	ANO1,APOD,BCL3,CALU,CCL2,CD248,COL12A1,COL15A1,COL1A2,COL4A1,COL4A2,COL6A1,COL6A2,COL6A3,COLEC11,CREB3L1,CRIP1,CTGF,CYR61,ENPP1,FAP,FBLN1,FHL2,FZD4,GATA6,GPR124,HOXB5,HOXB6,IGFBP4,IGFBP5,IL15,ITGA1,ITGA11,ITGA4,KLF5,LEF1,LOX,LOXL1,LRRC17,LUM,MGP,MICAL2,MMP19,NID1,NNMT,NR2F2,PCOLCE,PDGFRB,PDLIM7,POSTN,PRRX2,RARG,RHOJ,RRAS,SERPINH1,SFRP4,SNAI2,SPON2,STRA6,SULF2,TBX2,THBS1,THBS3,TIMP1,TLE1,TPM1,TSKU…
GO:0051216	cartilage development	16	1.64E-11	ENSP00000020945,ENSP00000218388,ENSP00000225964,ENSP00000228938,ENSP00000234198,ENSP00000260356,ENSP00000266718,ENSP00000350894,ENSP00000353007,ENSP00000356954,ENSP00000357362,ENSP00000359114,ENSP00000361547,ENSP00000377947,ENSP00000398736,ENSP00000416330	COL11A1,COL1A1,CTGF,CYR61,DLX2,LUM,MGP,PRRX2,RARG,SERPINH1,SNAI2,SULF2,TGFBI,THBS1,THBS3,TIMP1
GO:0032502	developmental process	73	4.21E-11	ENSP00000020945,ENSP00000164227,ENSP00000188790,ENSP00000217073,ENSP00000218388,ENSP00000223061,ENSP00000225648,ENSP00000225831,ENSP00000228938,ENSP00000231004,ENSP00000233813,ENSP00000240328,ENSP00000242261,ENSP00000246792,ENSP00000252029,ENSP00000256104,ENSP00000256194,ENSP00000258729,ENSP00000260356,ENSP00000261799,ENSP00000261921,ENSP00000264187,ENSP00000265165,ENSP00000266718,ENSP00000267996…	ADAM12,ANO1,APOD,BCL3,CALU,CCL2,CD248,COL12A1,COL15A1,COL1A2,COL4A1,COL4A2,COL6A1,COL6A2,COL6A3,COLEC11,CREB3L1,CRIP1,CYR61,ENPP1,FABP4,FAP,FBLN1,FHL2,FRMD6,FZD1,FZD4,GATA6,GPR124,HOXB6,IGF2BP3,IGFBP4,IGFBP5,IL15,ITGA1,ITGA11,ITGA4,KLF5,LEF1,LOX,LOXL1,LRRC17,LUM,MGP,MICAL2,MMP19,NID1,NNMT,NR2F2,PABPC1L,PAPPA,PCOLCE,PDGFRB,PDLIM7,PRRX2,RARG,RHOJ,RRAS,SERPINH1,SFRP4,SNAI2,SPON2,STRA6,SULF2,TBX2,THB…
GO:0022411	cellular component disassembly	24	1.38E-10	ENSP00000020945,ENSP00000052754,ENSP00000218388,ENSP00000225964,ENSP00000256194,ENSP00000264187,ENSP00000271651,ENSP00000295550,ENSP00000297268,ENSP00000300527,ENSP00000304408,ENSP00000313437,ENSP00000325146,ENSP00000325527,ENSP00000333188,ENSP00000346839,ENSP00000347665,ENSP00000353654,ENSP00000355180,ENSP00000359114,ENSP00000360882,ENSP00000364000,ENSP00000364140,ENSP00000364979	COL11A1,COL12A1,COL15A1,COL18A1,COL1A1,COL1A2,COL3A1,COL4A1,COL4A2,COL5A1,COL5A2,COL6A1,COL6A2,COL6A3,CTSK,DCN,FBN1,FN1,FOXL2,MICAL2,MMP19,NID1,SNAI2,TIMP1
GO:0001525	angiogenesis	19	3.17E-10	ENSP00000188790,ENSP00000225831,ENSP00000252029,ENSP00000260356,ENSP00000260630,ENSP00000261799,ENSP00000313437,ENSP00000323927,ENSP00000345179,ENSP00000346839,ENSP00000347665,ENSP00000353654,ENSP00000356954,ENSP00000364140,ENSP00000364979,ENSP00000366915,ENSP00000398736,ENSP00000406367,ENSP00000416330	APOD,CCL2,COL15A1,COL18A1,COL4A1,COL4A2,CTGF,CYP1B1,CYR61,FAP,FN1,GPR124,KLF5,MMP19,PDGFRB,PLXDC1,TGFBI,THBS1,TYMP
GO:0032501	multicellular organismal process	77	6.56E-09	ENSP00000020945,ENSP00000164227,ENSP00000188790,ENSP00000217073,ENSP00000223061,ENSP00000225648,ENSP00000225831,ENSP00000228938,ENSP00000231004,ENSP00000233813,ENSP00000233946,ENSP00000239151,ENSP00000240328,ENSP00000242261,ENSP00000246792,ENSP00000252029,ENSP00000256104,ENSP00000256194,ENSP00000260356,ENSP00000261799,ENSP00000261921,ENSP00000263277,ENSP00000264187,ENSP00000265165,ENSP00000267996…	ANO1,APOD,BCL3,CCL2,CD248,COL12A1,COL15A1,COL1A2,COL4A1,COL4A2,COL6A1,COL6A2,COL6A3,COLEC11,CREB3L1,CRIP1,CTGF,CTSK,CYR61,DIAPH3,EHD2,ENPP1,FABP4,FAP,FHL2,FZD1,FZD4,GATA6,GPR124,HOXB5,HOXB6,IFITM1,IGFBP4,IGFBP5,IL15,IL1R1,ITGA11,ITGA4,KCNK5,KLF5,LDLR,LEF1,LOX,LOXL1,LRRC17,MGP,MICAL2,MYO5B,NID1,NNMT,NR2F2,PABPC1L,PAPPA,PCOLCE,PDGFRB,PDLIM7,POSTN,PRKCDBP,PRRX2,RARG,RHOJ,RRAS,SERPINH1,SFRP4,SNAI2,SP…
GO:1901700	response to oxygen-containing compound	34	1.05E-08	ENSP00000052754,ENSP00000218388,ENSP00000225831,ENSP00000225964,ENSP00000233813,ENSP00000233946,ENSP00000248564,ENSP00000260356,ENSP00000260630,ENSP00000261799,ENSP00000261921,ENSP00000267996,ENSP00000287934,ENSP00000290902,ENSP00000296545,ENSP00000297268,ENSP00000300527,ENSP00000304408,ENSP00000313437,ENSP00000325527,ENSP00000345179,ENSP00000347665,ENSP00000354238,ENSP00000355180,ENSP00000356954…	APOD,CCL2,COL18A1,COL1A1,COL1A2,COL3A1,COL4A1,COL5A2,COL6A1,COL6A2,CTGF,CYP1B1,DCN,ENPP1,FBN1,FZD1,FZD4,GNG11,GPX8,IGFBP5,IL15,IL1R1,LOXL1,MMP19,NR2F2,PDGFRB,RARG,SLIT3,SPON2,TBXA2R,THBS1,TIMP1,TPM1,TRIML2
GO:0040011	locomotion	32	1.35E-08	ENSP00000020945,ENSP00000188790,ENSP00000225831,ENSP00000225964,ENSP00000242261,ENSP00000244364,ENSP00000246792,ENSP00000252029,ENSP00000260356,ENSP00000260630,ENSP00000261799,ENSP00000265165,ENSP00000290902,ENSP00000295550,ENSP00000297268,ENSP00000300527,ENSP00000304408,ENSP00000308117,ENSP00000327290,ENSP00000346839,ENSP00000353654,ENSP00000355180,ENSP00000356954,ENSP00000360882,ENSP00000364000…	CCL2,CD248,COL1A1,COL1A2,COL3A1,COL4A1,COL4A2,COL5A1,COL5A2,COL6A1,COL6A2,COL6A3,CTGF,CYP1B1,CYR61,DST,FAP,FN1,FZD4,GPC6,GPR124,ITGA11,LEF1,NR2F2,PDGFRB,RRAS,SLIT3,SNAI2,SPON2,THBS1,TWIST1,TYMP
GO:0048856	anatomical structure development	63	1.59E-08	ENSP00000020945,ENSP00000164227,ENSP00000188790,ENSP00000217073,ENSP00000218388,ENSP00000225648,ENSP00000225831,ENSP00000228938,ENSP00000231004,ENSP00000233813,ENSP00000240328,ENSP00000242261,ENSP00000246792,ENSP00000252029,ENSP00000256194,ENSP00000258729,ENSP00000260356,ENSP00000261799,ENSP00000261921,ENSP00000264187,ENSP00000265165,ENSP00000266718,ENSP00000267996,ENSP00000269216,ENSP00000269593…	ADAM12,APOD,BCL3,CALU,CCL2,CD248,COL12A1,COL15A1,COL1A2,COL4A1,COL4A2,COL6A1,COL6A2,COL6A3,CRIP1,CYR61,ENPP1,FAP,FHL2,FRMD6,FZD4,GATA6,GPR124,HOXB6,IGF2BP3,IGFBP4,IGFBP5,IL15,ITGA1,ITGA11,ITGA4,KLF5,LEF1,LOX,LOXL1,LRRC17,LUM,MGP,MICAL2,MMP19,NID1,NNMT,NR2F2,PABPC1L,PDGFRB,PRRX2,RARG,RHOJ,RRAS,SERPINH1,SNAI2,SPON2,STRA6,SULF2,TBX2,THBS1,THBS3,TIMP1,TLE1,TPM1,TSKU,TWIST1,TYMP
GO:0030154	cell differentiation	53	2.69E-08	ENSP00000020945,ENSP00000164227,ENSP00000217073,ENSP00000225831,ENSP00000225964,ENSP00000228938,ENSP00000233813,ENSP00000234198,ENSP00000239151,ENSP00000240328,ENSP00000242261,ENSP00000246792,ENSP00000252029,ENSP00000256104,ENSP00000261799,ENSP00000265165,ENSP00000267996,ENSP00000282588,ENSP00000287934,ENSP00000290902,ENSP00000295550,ENSP00000296545,ENSP00000300527,ENSP00000304408,ENSP00000313437…	ADAM12,APOD,BCL3,CALU,CCL2,COL12A1,COL15A1,COL18A1,COL1A1,COL3A1,COL4A2,COL5A1,COL5A2,COL6A1,COL6A2,COL6A3,CREB3L1,CTGF,CYR61,DLX2,FABP4,FHL2,FRMD6,FZD1,HOXB5,IGFBP5,IL15,ITGA1,ITGA11,ITGA4,KLF5,LEF1,MGP,MMP19,NR2F2,PABPC1L,PAPPA,PDGFRB,PDLIM7,RARG,RRAS,SERPINH1,SFRP4,SLIT3,SNAI2,SPON2,SULF2,TBX2,TGFBI,TPM1,TSKU,TWIST1,TYMP
GO:0006928	movement of cell or subcellular component	33	3.86E-08	ENSP00000020945,ENSP00000188790,ENSP00000225831,ENSP00000225964,ENSP00000242261,ENSP00000244364,ENSP00000246792,ENSP00000260356,ENSP00000260630,ENSP00000261799,ENSP00000265165,ENSP00000267996,ENSP00000290902,ENSP00000295550,ENSP00000297268,ENSP00000300527,ENSP00000304408,ENSP00000308117,ENSP00000327290,ENSP00000346839,ENSP00000348550,ENSP00000353654,ENSP00000354219,ENSP00000355180,ENSP00000356954…	CCL2,CD248,COL1A1,COL1A2,COL3A1,COL4A1,COL4A2,COL5A1,COL5A2,COL6A1,COL6A2,COL6A3,CTGF,CYP1B1,CYR61,DST,FAP,FN1,FRMD6,GPC6,GPR124,ITGA11,LEF1,NR2F2,PDGFRB,RRAS,SLIT3,SNAI2,SPON2,THBS1,TPM1,TPM2,TWIST1
GO:0061061	muscle structure development	20	3.86E-08	ENSP00000052754,ENSP00000233813,ENSP00000240328,ENSP00000242261,ENSP00000261799,ENSP00000265165,ENSP00000267996,ENSP00000287934,ENSP00000295550,ENSP00000304408,ENSP00000322909,ENSP00000323901,ENSP00000327290,ENSP00000333188,ENSP00000357668,ENSP00000359114,ENSP00000366915,ENSP00000370256,ENSP00000377721,ENSP00000456609	ADAM12,COL11A1,COL3A1,COL6A3,DCN,FHL2,FOXC1,FOXL2,FZD1,FZD2,IGFBP5,ITGA11,KLF5,LEF1,NR2F2,PDGFRB,STRA6,TBX2,TPM1,TWIST1
GO:0044707	single-multicellular organism process	73	5.85E-08	ENSP00000020945,ENSP00000164227,ENSP00000188790,ENSP00000223061,ENSP00000225648,ENSP00000225831,ENSP00000228938,ENSP00000231004,ENSP00000233813,ENSP00000239151,ENSP00000240328,ENSP00000242261,ENSP00000246792,ENSP00000252029,ENSP00000256104,ENSP00000256194,ENSP00000260356,ENSP00000261799,ENSP00000261921,ENSP00000263277,ENSP00000264187,ENSP00000265165,ENSP00000267996,ENSP00000269216,ENSP00000269593…	ANO1,APOD,BCL3,CCL2,CD248,COL12A1,COL15A1,COL1A2,COL4A1,COL4A2,COL6A1,COL6A2,COL6A3,COLEC11,CREB3L1,CRIP1,CTGF,CTSK,CYR61,EHD2,ENPP1,FABP4,FAP,FHL2,FZD1,FZD4,GATA6,GPR124,HOXB5,HOXB6,IFITM1,IGFBP4,IGFBP5,IL15,ITGA11,ITGA4,KCNK5,KLF5,LDLR,LEF1,LOX,LOXL1,LRRC17,MGP,MICAL2,MYO5B,NID1,NNMT,NR2F2,PCOLCE,PDGFRB,PDLIM7,POSTN,PRKCDBP,PRRX2,RARG,RHOJ,RRAS,SERPINH1,SFRP4,SNAI2,SPON2,STRA6,SULF2,TBX2,THBS1,…
GO:0016043	cellular component organization	67	6.00E-08	ENSP00000020945,ENSP00000052754,ENSP00000164227,ENSP00000216286,ENSP00000218388,ENSP00000225831,ENSP00000244364,ENSP00000246792,ENSP00000252029,ENSP00000252456,ENSP00000252804,ENSP00000256194,ENSP00000260356,ENSP00000260630,ENSP00000261799,ENSP00000261921,ENSP00000264187,ENSP00000265165,ENSP00000266718,ENSP00000267996,ENSP00000271651,ENSP00000282588,ENSP00000290902,ENSP00000295324,ENSP00000295550…	APOD,ARHGAP10,BCL3,C1QTNF6,CALU,CCL2,CDC42EP3,CNN1,COL11A1,COL12A1,COL15A1,COL3A1,COL4A1,COL4A2,COL5A1,COL5A2,COL6A1,COL6A2,COL6A3,CREB3L1,CTGF,CTSK,CYP1B1,CYR61,DCN,DIAPH3,DST,FBLN1,FBN1,FOXC1,FOXL2,FRMD6,FZD4,ITGA1,ITGA11,ITGA4,KLF5,LEF1,LEPREL2,LOXL1,LUM,MICAL2,MMP19,NID1,NID2,OLFML2A,PDGFRB,PDLIM7,PHLDB2,POSTN,PRKCDBP,PXDN,RARG,RHOJ,RRAS,SERPINH1,SLIT3,SNAI2,SPON2,SULF2,TGFBI,THBS1,TIMP1,TPM1…
GO:0010033	response to organic substance	45	1.53E-07	ENSP00000020945,ENSP00000052754,ENSP00000225831,ENSP00000225964,ENSP00000231004,ENSP00000233813,ENSP00000233946,ENSP00000242261,ENSP00000248564,ENSP00000260356,ENSP00000260630,ENSP00000261799,ENSP00000261921,ENSP00000261978,ENSP00000265165,ENSP00000266718,ENSP00000287934,ENSP00000290902,ENSP00000296545,ENSP00000299964,ENSP00000300527,ENSP00000313437,ENSP00000322909,ENSP00000325527,ENSP00000330825…	CALU,CCL2,COL1A1,COL4A1,COL4A2,COL5A2,COL6A1,COL6A2,CREB3L1,CRIP1,CTGF,CYP1B1,DCN,ENPP1,FBN1,FHL2,FOXC1,FZD1,FZD4,GNG11,IFITM1,IGFBP5,IL15,IL1R1,ITGA4,KDELR3,LEF1,LOX,LOXL1,LTBP2,LUM,MMP19,NNMT,NR2F2,PDGFRB,RARG,SERPINH1,SFRP4,SLIT3,SNAI2,SPON2,TBXA2R,THBS1,TRIML2,TWIST1
GO:0048523	negative regulation of cellular process	59	1.61E-07	ENSP00000020945,ENSP00000188790,ENSP00000218388,ENSP00000225831,ENSP00000225964,ENSP00000233813,ENSP00000234198,ENSP00000240328,ENSP00000242261,ENSP00000244364,ENSP00000246792,ENSP00000252804,ENSP00000256104,ENSP00000256861,ENSP00000258729,ENSP00000259526,ENSP00000260356,ENSP00000260630,ENSP00000261799,ENSP00000267996,ENSP00000269216,ENSP00000282588,ENSP00000287934,ENSP00000295550,ENSP00000296545…	APOD,ARHGAP10,CCL2,COL18A1,COL1A1,COL3A1,COL5A1,COL5A2,COL6A3,CREB3L1,CTGF,CYP1B1,DEPDC1,DLX2,DST,ENPP1,FABP4,FAP,FBLN1,FBN1,FHL2,FN1,FZD1,FZD4,GATA6,GPR124,HTRA3,IFITM1,IGF2BP3,IGFBP5,IL15,ITGA1,ITIH2,ITIH5,KLF5,LEPREL2,LRRC17,NOV,NR2F2,PDGFRB,PHLDB2,PRKCDBP,PXDN,RARG,RASAL2,RRAS,SERPINH1,SFRP4,SLIT3,SNAI2,SULF2,TBX2,TGFBI,THBS1,TIMP1,TLE1,TPM1,TSKU,TWIST1
GO:0007507	heart development	19	1.66E-07	ENSP00000020945,ENSP00000240328,ENSP00000242261,ENSP00000256194,ENSP00000260356,ENSP00000261799,ENSP00000267996,ENSP00000269216,ENSP00000287934,ENSP00000304408,ENSP00000322909,ENSP00000323901,ENSP00000325527,ENSP00000332449,ENSP00000359114,ENSP00000360882,ENSP00000380227,ENSP00000398736,ENSP00000456609	COL11A1,COL3A1,COL5A1,CRIP1,CYR61,FBN1,FHL2,FZD1,FZD2,GATA6,ITGA4,MICAL2,PDGFRB,SNAI2,STRA6,TBX2,THBS1,TPM1,TWIST1
GO:0048598	embryonic morphogenesis	21	1.79E-07	ENSP00000225648,ENSP00000234198,ENSP00000239151,ENSP00000240328,ENSP00000242261,ENSP00000256194,ENSP00000265165,ENSP00000269216,ENSP00000287934,ENSP00000323901,ENSP00000325146,ENSP00000325527,ENSP00000333188,ENSP00000346839,ENSP00000353654,ENSP00000355180,ENSP00000361547,ENSP00000370256,ENSP00000377947,ENSP00000398736,ENSP00000456609	COL12A1,COL4A2,COL6A1,CYR61,DLX2,FBN1,FN1,FOXC1,FOXL2,FZD1,FZD2,GATA6,HOXB5,HOXB6,LEF1,MICAL2,PRRX2,RARG,STRA6,TBX2,TWIST1
GO:0003007	heart morphogenesis	14	2.14E-07	ENSP00000020945,ENSP00000240328,ENSP00000242261,ENSP00000256194,ENSP00000260356,ENSP00000267996,ENSP00000269216,ENSP00000287934,ENSP00000322909,ENSP00000323901,ENSP00000359114,ENSP00000360882,ENSP00000370256,ENSP00000398736	COL11A1,COL5A1,CYR61,FHL2,FOXC1,FZD1,FZD2,GATA6,MICAL2,SNAI2,TBX2,THBS1,TPM1,TWIST1
GO:0048705	skeletal system morphogenesis	14	2.14E-07	ENSP00000225648,ENSP00000225964,ENSP00000228938,ENSP00000234198,ENSP00000239151,ENSP00000242261,ENSP00000260356,ENSP00000261799,ENSP00000350894,ENSP00000356954,ENSP00000357362,ENSP00000359114,ENSP00000361547,ENSP00000377947	COL11A1,COL1A1,CTGF,DLX2,HOXB5,HOXB6,MGP,PDGFRB,PRRX2,RARG,SERPINH1,THBS1,THBS3,TWIST1
GO:0048468	cell development	35	2.73E-07	ENSP00000020945,ENSP00000217073,ENSP00000242261,ENSP00000246792,ENSP00000261799,ENSP00000265165,ENSP00000267996,ENSP00000282588,ENSP00000290902,ENSP00000295550,ENSP00000296545,ENSP00000300527,ENSP00000304408,ENSP00000322909,ENSP00000323901,ENSP00000332668,ENSP00000345179,ENSP00000346839,ENSP00000347665,ENSP00000348550,ENSP00000350894,ENSP00000353007,ENSP00000353654,ENSP00000355180,ENSP00000359114…	APOD,CALU,COL11A1,COL18A1,COL3A1,COL4A1,COL4A2,COL5A1,COL5A2,COL6A1,COL6A2,COL6A3,CYR61,FHL2,FN1,FRMD6,FZD2,FZD4,IL15,ITGA1,ITGA4,KLF5,LEF1,PABPC1L,PDGFRB,RARG,RRAS,SERPINH1,SLIT3,SNAI2,SPON2,SULF2,TPM1,TSKU,TWIST1
GO:2000145	regulation of cell motility	22	2.73E-07	ENSP00000020945,ENSP00000218388,ENSP00000225964,ENSP00000233813,ENSP00000242261,ENSP00000246792,ENSP00000260356,ENSP00000260630,ENSP00000261799,ENSP00000265165,ENSP00000267996,ENSP00000304408,ENSP00000330825,ENSP00000331544,ENSP00000345179,ENSP00000346839,ENSP00000347665,ENSP00000377502,ENSP00000377721,ENSP00000380227,ENSP00000398736,ENSP00000406367	APOD,COL18A1,COL1A1,COL3A1,CYP1B1,CYR61,FBLN1,FN1,GPR124,IFITM1,IGFBP5,ITGA4,LEF1,NR2F2,PDGFRB,PHLDB2,RRAS,SNAI2,THBS1,TIMP1,TPM1,TWIST1
GO:0001649	osteoblast differentiation	11	3.06E-07	ENSP00000020945,ENSP00000225964,ENSP00000233813,ENSP00000242261,ENSP00000265165,ENSP00000287934,ENSP00000322909,ENSP00000327290,ENSP00000355180,ENSP00000398736,ENSP00000434939	COL1A1,COL6A1,CREB3L1,CYR61,FHL2,FZD1,IGFBP5,ITGA11,LEF1,SNAI2,TWIST1
GO:0048519	negative regulation of biological process	61	3.12E-07	ENSP00000020945,ENSP00000188790,ENSP00000218388,ENSP00000225964,ENSP00000233813,ENSP00000234198,ENSP00000240328,ENSP00000242261,ENSP00000244364,ENSP00000246792,ENSP00000252804,ENSP00000256104,ENSP00000256861,ENSP00000258729,ENSP00000259526,ENSP00000260356,ENSP00000260630,ENSP00000261799,ENSP00000267996,ENSP00000269216,ENSP00000282588,ENSP00000287934,ENSP00000295550,ENSP00000296545,ENSP00000303766…	APOD,ARHGAP10,CALU,COL18A1,COL1A1,COL3A1,COL4A2,COL5A1,COL5A2,COL6A3,CREB3L1,CYP1B1,DEPDC1,DLX2,DST,ENPP1,FABP4,FAP,FBLN1,FBN1,FHL2,FN1,FZD1,FZD4,GATA6,GPR124,HTRA3,IFITM1,IGF2BP3,IGFBP5,IL15,ITGA1,ITIH2,ITIH5,KDELR3,KLF5,LEPREL2,LRRC17,NOV,NR2F2,PDGFRB,PHLDB2,PLCB4,PRKCDBP,PXDN,RARG,RASAL2,RRAS,SERPINH1,SFRP4,SLIT3,SNAI2,SULF2,TBX2,TGFBI,THBS1,TIMP1,TLE1,TPM1,TSKU,TWIST1
GO:0030334	regulation of cell migration	21	5.02E-07	ENSP00000020945,ENSP00000218388,ENSP00000225964,ENSP00000233813,ENSP00000246792,ENSP00000260356,ENSP00000260630,ENSP00000261799,ENSP00000265165,ENSP00000267996,ENSP00000304408,ENSP00000330825,ENSP00000331544,ENSP00000345179,ENSP00000346839,ENSP00000347665,ENSP00000377502,ENSP00000377721,ENSP00000380227,ENSP00000398736,ENSP00000406367	APOD,COL18A1,COL1A1,COL3A1,CYP1B1,CYR61,FBLN1,FN1,GPR124,IFITM1,IGFBP5,ITGA4,LEF1,NR2F2,PDGFRB,PHLDB2,RRAS,SNAI2,THBS1,TIMP1,TPM1
GO:0007517	muscle organ development	15	5.46E-07	ENSP00000052754,ENSP00000233813,ENSP00000242261,ENSP00000267996,ENSP00000287934,ENSP00000295550,ENSP00000304408,ENSP00000323901,ENSP00000327290,ENSP00000333188,ENSP00000359114,ENSP00000366915,ENSP00000370256,ENSP00000377721,ENSP00000456609	COL11A1,COL3A1,COL6A3,DCN,FOXC1,FOXL2,FZD1,FZD2,IGFBP5,ITGA11,KLF5,NR2F2,STRA6,TPM1,TWIST1
GO:0009790	embryo development	26	6.99E-07	ENSP00000225648,ENSP00000225964,ENSP00000234198,ENSP00000239151,ENSP00000240328,ENSP00000242261,ENSP00000256194,ENSP00000261799,ENSP00000265165,ENSP00000267996,ENSP00000269216,ENSP00000287934,ENSP00000323901,ENSP00000325146,ENSP00000325527,ENSP00000333188,ENSP00000346839,ENSP00000353007,ENSP00000353654,ENSP00000355180,ENSP00000361547,ENSP00000370256,ENSP00000377721,ENSP00000377947,ENSP00000398736…	COL12A1,COL1A1,COL4A2,COL6A1,CYR61,DLX2,FBN1,FN1,FOXC1,FOXL2,FZD1,FZD2,GATA6,HOXB5,HOXB6,LEF1,MICAL2,NR2F2,PDGFRB,PRRX2,RARG,STRA6,SULF2,TBX2,TPM1,TWIST1
GO:0048568	embryonic organ development	18	7.45E-07	ENSP00000225648,ENSP00000234198,ENSP00000239151,ENSP00000240328,ENSP00000242261,ENSP00000256194,ENSP00000265165,ENSP00000323901,ENSP00000325527,ENSP00000333188,ENSP00000359114,ENSP00000361547,ENSP00000370256,ENSP00000377721,ENSP00000377947,ENSP00000380227,ENSP00000398736,ENSP00000456609	COL11A1,CYR61,DLX2,FBN1,FOXC1,FOXL2,FZD2,HOXB5,HOXB6,ITGA4,LEF1,MICAL2,NR2F2,PRRX2,RARG,STRA6,TBX2,TWIST1
GO:2000146	negative regulation of cell motility	13	7.45E-07	ENSP00000218388,ENSP00000225831,ENSP00000233813,ENSP00000246792,ENSP00000260356,ENSP00000260630,ENSP00000267996,ENSP00000304408,ENSP00000330825,ENSP00000331544,ENSP00000345179,ENSP00000377502,ENSP00000377721	APOD,CCL2,COL3A1,CYP1B1,FBLN1,IFITM1,IGFBP5,NR2F2,PHLDB2,RRAS,THBS1,TIMP1,TPM1
GO:0007155	cell adhesion	26	7.98E-07	ENSP00000164227,ENSP00000188790,ENSP00000225831,ENSP00000244364,ENSP00000259526,ENSP00000260356,ENSP00000264187,ENSP00000282588,ENSP00000290902,ENSP00000295550,ENSP00000296545,ENSP00000300527,ENSP00000304408,ENSP00000325146,ENSP00000327290,ENSP00000347665,ENSP00000355180,ENSP00000357362,ENSP00000357668,ENSP00000358765,ENSP00000360882,ENSP00000364140,ENSP00000369071,ENSP00000380227,ENSP00000416330…	ADAM12,BCL3,CCL2,COL12A1,COL15A1,COL18A1,COL3A1,COL5A1,COL6A1,COL6A2,COL6A3,DST,FAP,FZD4,IL15,ITGA1,ITGA11,ITGA4,NID1,NOV,POSTN,SPON2,TGFBI,THBS1,THBS3,TPBG
GO:0009611	response to wounding	23	8.73E-07	ENSP00000052754,ENSP00000218388,ENSP00000225831,ENSP00000225964,ENSP00000231004,ENSP00000244364,ENSP00000260356,ENSP00000261799,ENSP00000263277,ENSP00000267996,ENSP00000269216,ENSP00000282588,ENSP00000297268,ENSP00000304408,ENSP00000331544,ENSP00000345179,ENSP00000346839,ENSP00000356954,ENSP00000360882,ENSP00000380227,ENSP00000393333,ENSP00000398736,ENSP00000406157	APOD,CCL2,COL1A1,COL1A2,COL3A1,COL5A1,CTGF,CYR61,DCN,DST,EHD2,FBLN1,FN1,GATA6,ITGA1,ITGA4,LOX,PAPSS2,PDGFRB,TBXA2R,THBS1,TIMP1,TPM1
GO:0070208	protein heterotrimerization	5	1.34E-06	ENSP00000225964,ENSP00000297268,ENSP00000300527,ENSP00000338812,ENSP00000355180	C1QTNF6,COL1A1,COL1A2,COL6A1,COL6A2
GO:0044712	single-organism catabolic process	24	2.57E-06	ENSP00000052754,ENSP00000225964,ENSP00000252029,ENSP00000252804,ENSP00000256104,ENSP00000260630,ENSP00000266718,ENSP00000271651,ENSP00000295550,ENSP00000297268,ENSP00000300527,ENSP00000304408,ENSP00000313437,ENSP00000325146,ENSP00000334105,ENSP00000347665,ENSP00000353654,ENSP00000354238,ENSP00000355180,ENSP00000359114,ENSP00000360882,ENSP00000364000,ENSP00000364140,ENSP00000364979	COL11A1,COL12A1,COL15A1,COL18A1,COL1A1,COL1A2,COL3A1,COL4A1,COL4A2,COL5A1,COL5A2,COL6A1,COL6A2,COL6A3,CTSK,CYP1B1,DCN,ENPP1,FABP4,LUM,MMP19,PLCB4,PXDN,TYMP
GO:0035987	endodermal cell differentiation	7	3.44E-06	ENSP00000269216,ENSP00000325146,ENSP00000346839,ENSP00000353654,ENSP00000355180,ENSP00000359114,ENSP00000380227	COL11A1,COL12A1,COL4A2,COL6A1,FN1,GATA6,ITGA4
GO:0042060	wound healing	21	3.66E-06	ENSP00000052754,ENSP00000218388,ENSP00000225964,ENSP00000231004,ENSP00000260356,ENSP00000261799,ENSP00000263277,ENSP00000267996,ENSP00000269216,ENSP00000282588,ENSP00000297268,ENSP00000304408,ENSP00000331544,ENSP00000345179,ENSP00000346839,ENSP00000360882,ENSP00000380227,ENSP00000393333,ENSP00000398736,ENSP00000406157,ENSP00000420381	APOD,CALU,COL1A1,COL1A2,COL3A1,COL5A1,CYR61,DCN,EHD2,FBLN1,FN1,GATA6,ITGA1,ITGA4,LOX,PAPSS2,PDGFRB,TBXA2R,THBS1,TIMP1,TPM1
GO:0030336	negative regulation of cell migration	12	3.74E-06	ENSP00000218388,ENSP00000225831,ENSP00000233813,ENSP00000246792,ENSP00000260356,ENSP00000260630,ENSP00000267996,ENSP00000304408,ENSP00000330825,ENSP00000345179,ENSP00000377502,ENSP00000377721	APOD,CCL2,COL3A1,CYP1B1,IFITM1,IGFBP5,NR2F2,PHLDB2,RRAS,THBS1,TIMP1,TPM1
GO:0040012	regulation of locomotion	21	4.22E-06	ENSP00000020945,ENSP00000218388,ENSP00000225964,ENSP00000233813,ENSP00000242261,ENSP00000246792,ENSP00000260356,ENSP00000260630,ENSP00000261799,ENSP00000265165,ENSP00000267996,ENSP00000304408,ENSP00000330825,ENSP00000331544,ENSP00000345179,ENSP00000346839,ENSP00000347665,ENSP00000377502,ENSP00000377721,ENSP00000380227,ENSP00000398736	APOD,COL18A1,COL1A1,COL3A1,CYP1B1,CYR61,FBLN1,FN1,IFITM1,IGFBP5,ITGA4,LEF1,NR2F2,PDGFRB,PHLDB2,RRAS,SNAI2,THBS1,TIMP1,TPM1,TWIST1
GO:0051239	regulation of multicellular organismal process	40	8.61E-06	ENSP00000020945,ENSP00000188790,ENSP00000218388,ENSP00000225831,ENSP00000225964,ENSP00000228938,ENSP00000233813,ENSP00000234198,ENSP00000240328,ENSP00000242261,ENSP00000246792,ENSP00000252456,ENSP00000258729,ENSP00000260356,ENSP00000260630,ENSP00000266718,ENSP00000267996,ENSP00000287934,ENSP00000290902,ENSP00000296545,ENSP00000304408,ENSP00000323901,ENSP00000330825,ENSP00000331544,ENSP00000344242…	APOD,CCL2,CNN1,COL1A1,COL3A1,COL4A2,COL5A1,COL5A2,CTGF,CYP1B1,CYR61,DLX2,ENPP1,FAP,FBLN1,FZD1,FZD2,IFITM1,IGF2BP3,IGFBP5,IL15,LRRC17,LUM,MGP,NR2F2,PDLIM7,PHLDB2,RARG,RRAS,SFRP4,SNAI2,SPON2,SULF2,TBX2,TBXA2R,THBS1,TIMP1,TPBG,TPM1,TWIST1
GO:0000904	cell morphogenesis involved in differentiation	20	8.88E-06	ENSP00000020945,ENSP00000246792,ENSP00000265165,ENSP00000282588,ENSP00000290902,ENSP00000295550,ENSP00000300527,ENSP00000304408,ENSP00000332668,ENSP00000346839,ENSP00000347665,ENSP00000348550,ENSP00000353654,ENSP00000355180,ENSP00000360882,ENSP00000364000,ENSP00000364979,ENSP00000380227,ENSP00000430333,ENSP00000434034	COL18A1,COL3A1,COL4A1,COL4A2,COL5A1,COL5A2,COL6A1,COL6A2,COL6A3,FN1,FRMD6,FZD4,ITGA1,ITGA4,LEF1,RRAS,SLIT3,SNAI2,SPON2,TSKU
GO:0003205	cardiac chamber development	10	8.99E-06	ENSP00000240328,ENSP00000267996,ENSP00000269216,ENSP00000287934,ENSP00000322909,ENSP00000323901,ENSP00000359114,ENSP00000370256,ENSP00000398736,ENSP00000456609	COL11A1,CYR61,FHL2,FOXC1,FZD1,FZD2,GATA6,STRA6,TBX2,TPM1
GO:0001704	formation of primary germ layer	9	1.88E-05	ENSP00000265165,ENSP00000269216,ENSP00000325146,ENSP00000346839,ENSP00000353654,ENSP00000355180,ENSP00000359114,ENSP00000370256,ENSP00000380227	COL11A1,COL12A1,COL4A2,COL6A1,FN1,FOXC1,GATA6,ITGA4,LEF1
GO:0043009	chordate embryonic development	19	1.89E-05	ENSP00000225648,ENSP00000225964,ENSP00000234198,ENSP00000239151,ENSP00000242261,ENSP00000261799,ENSP00000265165,ENSP00000267996,ENSP00000269216,ENSP00000287934,ENSP00000323901,ENSP00000353007,ENSP00000359114,ENSP00000361547,ENSP00000370256,ENSP00000377721,ENSP00000377947,ENSP00000380227,ENSP00000398736	COL11A1,COL1A1,CYR61,DLX2,FOXC1,FZD1,FZD2,GATA6,HOXB5,HOXB6,ITGA4,LEF1,NR2F2,PDGFRB,PRRX2,RARG,SULF2,TPM1,TWIST1
GO:0001706	endoderm formation	7	2.07E-05	ENSP00000269216,ENSP00000325146,ENSP00000346839,ENSP00000353654,ENSP00000355180,ENSP00000359114,ENSP00000380227	COL11A1,COL12A1,COL4A2,COL6A1,FN1,GATA6,ITGA4
GO:0003206	cardiac chamber morphogenesis	9	2.13E-05	ENSP00000240328,ENSP00000267996,ENSP00000269216,ENSP00000287934,ENSP00000322909,ENSP00000323901,ENSP00000359114,ENSP00000370256,ENSP00000398736	COL11A1,CYR61,FHL2,FOXC1,FZD1,FZD2,GATA6,TBX2,TPM1
GO:0060537	muscle tissue development	13	2.59E-05	ENSP00000052754,ENSP00000233813,ENSP00000240328,ENSP00000267996,ENSP00000269216,ENSP00000304408,ENSP00000322909,ENSP00000333188,ENSP00000359114,ENSP00000366915,ENSP00000370256,ENSP00000377721,ENSP00000456609	COL11A1,COL3A1,DCN,FHL2,FOXC1,FOXL2,GATA6,IGFBP5,KLF5,NR2F2,STRA6,TBX2,TPM1
GO:0022603	regulation of anatomical structure morphogenesis	22	2.90E-05	ENSP00000020945,ENSP00000225964,ENSP00000240328,ENSP00000242261,ENSP00000246792,ENSP00000260356,ENSP00000260630,ENSP00000263277,ENSP00000265165,ENSP00000269216,ENSP00000287934,ENSP00000295324,ENSP00000316729,ENSP00000323901,ENSP00000331544,ENSP00000346839,ENSP00000353654,ENSP00000360882,ENSP00000364000,ENSP00000377502,ENSP00000393333,ENSP00000406367	CDC42EP3,COL1A1,COL4A2,COL5A1,COL5A2,CYP1B1,EHD2,FBLN1,FN1,FZD1,FZD2,GATA6,GPR124,LEF1,PHLDB2,RHOJ,RRAS,SNAI2,TBX2,TBXA2R,THBS1,TWIST1
GO:0048583	regulation of response to stimulus	48	3.06E-05	ENSP00000020945,ENSP00000164227,ENSP00000218388,ENSP00000225964,ENSP00000233813,ENSP00000233946,ENSP00000234198,ENSP00000242261,ENSP00000246792,ENSP00000252804,ENSP00000256104,ENSP00000260356,ENSP00000260630,ENSP00000261799,ENSP00000265165,ENSP00000271651,ENSP00000290902,ENSP00000296545,ENSP00000303766,ENSP00000304408,ENSP00000307292,ENSP00000314556,ENSP00000316729,ENSP00000323901,ENSP00000325527…	ANO1,APOD,ARHGAP10,BCL3,CFH,COL1A1,COL3A1,CREB3L1,CTGF,CTSK,CYP1B1,CYR61,DLX2,ENPP1,FABP4,FBLN1,FBN1,FN1,FZD2,FZD4,HTRA3,IFITM1,IGFBP5,IL15,IL1R1,ITGA4,LEF1,PDGFRB,PHLDB2,POSTN,PRKCDBP,PRRX2,PXDN,RASAL2,RHOJ,RRAS,SFRP4,SLIT3,SNAI2,SPON2,STRA6,SULF2,THBS1,TIMP1,TLE1,TSKU,TWIST1,UACA
GO:0050793	regulation of developmental process	36	3.14E-05	ENSP00000020945,ENSP00000218388,ENSP00000225964,ENSP00000228938,ENSP00000233813,ENSP00000234198,ENSP00000240328,ENSP00000242261,ENSP00000246792,ENSP00000260356,ENSP00000260630,ENSP00000261799,ENSP00000263277,ENSP00000287934,ENSP00000295324,ENSP00000296545,ENSP00000304408,ENSP00000316729,ENSP00000323901,ENSP00000330825,ENSP00000331544,ENSP00000344242,ENSP00000346839,ENSP00000348099,ENSP00000353654…	CDC42EP3,COL1A1,COL3A1,COL4A2,COL5A1,COL5A2,CTGF,CYP1B1,CYR61,DLX2,EHD2,ENPP1,FBLN1,FN1,FZD1,FZD2,IFITM1,IGFBP5,IL15,KLF5,LRRC17,MGP,PDGFRB,PDLIM7,PHLDB2,RARG,RHOJ,RRAS,SFRP4,SNAI2,TBX2,TBXA2R,THBS1,TIMP1,TPBG,TWIST1
GO:0061298	retina vasculature development in camera-type eye	5	3.19E-05	ENSP00000260630,ENSP00000261799,ENSP00000316729,ENSP00000364979,ENSP00000434034	COL4A1,CYP1B1,FZD4,PDGFRB,RHOJ
GO:2000026	regulation of multicellular organismal development	30	3.25E-05	ENSP00000020945,ENSP00000218388,ENSP00000225831,ENSP00000225964,ENSP00000228938,ENSP00000234198,ENSP00000240328,ENSP00000242261,ENSP00000246792,ENSP00000260356,ENSP00000260630,ENSP00000261799,ENSP00000287934,ENSP00000296545,ENSP00000304408,ENSP00000323901,ENSP00000344242,ENSP00000346839,ENSP00000353654,ENSP00000354238,ENSP00000356954,ENSP00000358765,ENSP00000360882,ENSP00000364000,ENSP00000377502…	CCL2,COL1A1,COL3A1,COL4A2,COL5A1,COL5A2,CTGF,CYP1B1,CYR61,DLX2,ENPP1,FN1,FZD1,FZD2,GPR124,IL15,LRRC17,MGP,PDGFRB,PHLDB2,RARG,RRAS,SFRP4,SNAI2,TBX2,TBXA2R,THBS1,TIMP1,TPBG,TWIST1
GO:0048048	embryonic eye morphogenesis	6	3.26E-05	ENSP00000240328,ENSP00000242261,ENSP00000325527,ENSP00000333188,ENSP00000377947,ENSP00000456609	FBN1,FOXL2,RARG,STRA6,TBX2,TWIST1
GO:0007160	cell-matrix adhesion	9	3.30E-05	ENSP00000216286,ENSP00000264187,ENSP00000282588,ENSP00000304408,ENSP00000327290,ENSP00000346839,ENSP00000356954,ENSP00000357362,ENSP00000380227	COL3A1,CTGF,FN1,ITGA1,ITGA11,ITGA4,NID1,NID2,THBS3
GO:0009966	regulation of signal transduction	39	3.38E-05	ENSP00000020945,ENSP00000164227,ENSP00000218388,ENSP00000225964,ENSP00000233813,ENSP00000234198,ENSP00000242261,ENSP00000246792,ENSP00000252804,ENSP00000260356,ENSP00000260630,ENSP00000261799,ENSP00000265165,ENSP00000296545,ENSP00000303766,ENSP00000304408,ENSP00000307292,ENSP00000314556,ENSP00000316729,ENSP00000323901,ENSP00000325527,ENSP00000331544,ENSP00000332668,ENSP00000336923,ENSP00000345179…	APOD,ARHGAP10,BCL3,COL1A1,COL3A1,CREB3L1,CTGF,CYP1B1,CYR61,DLX2,ENPP1,FBLN1,FBN1,FN1,FZD2,FZD4,GPR124,HTRA3,IGFBP5,IL15,LEF1,PDGFRB,POSTN,PRKCDBP,PRRX2,PXDN,RASAL2,RHOJ,RRAS,SFRP4,SLIT3,SNAI2,SULF2,THBS1,TIMP1,TLE1,TSKU,TWIST1,UACA
GO:0048562	embryonic organ morphogenesis	13	3.38E-05	ENSP00000225648,ENSP00000234198,ENSP00000239151,ENSP00000240328,ENSP00000242261,ENSP00000256194,ENSP00000323901,ENSP00000325527,ENSP00000333188,ENSP00000359114,ENSP00000361547,ENSP00000377947,ENSP00000456609	COL11A1,DLX2,FBN1,FOXL2,FZD2,HOXB5,HOXB6,MICAL2,PRRX2,RARG,STRA6,TBX2,TWIST1
GO:0090596	sensory organ morphogenesis	12	3.90E-05	ENSP00000240328,ENSP00000242261,ENSP00000323901,ENSP00000325527,ENSP00000332668,ENSP00000333188,ENSP00000359114,ENSP00000360882,ENSP00000361547,ENSP00000364000,ENSP00000377947,ENSP00000456609	COL11A1,COL5A1,COL5A2,FBN1,FOXL2,FZD2,PRRX2,RARG,STRA6,TBX2,TSKU,TWIST1
GO:0043010	camera-type eye development	13	4.22E-05	ENSP00000240328,ENSP00000242261,ENSP00000260630,ENSP00000261799,ENSP00000316729,ENSP00000325527,ENSP00000332668,ENSP00000333188,ENSP00000364979,ENSP00000370256,ENSP00000377947,ENSP00000434034,ENSP00000456609	COL4A1,CYP1B1,FBN1,FOXC1,FOXL2,FZD4,PDGFRB,RARG,RHOJ,STRA6,TBX2,TSKU,TWIST1
GO:0001101	response to acid chemical	13	4.35E-05	ENSP00000225831,ENSP00000225964,ENSP00000261799,ENSP00000297268,ENSP00000304408,ENSP00000347665,ENSP00000355180,ENSP00000356954,ENSP00000364000,ENSP00000364979,ENSP00000377947,ENSP00000422581,ENSP00000434034	CCL2,COL18A1,COL1A1,COL1A2,COL3A1,COL4A1,COL5A2,COL6A1,CTGF,FZD4,PDGFRB,RARG,TRIML2
GO:0051674	localization of cell	21	4.85E-05	ENSP00000020945,ENSP00000188790,ENSP00000225831,ENSP00000225964,ENSP00000242261,ENSP00000244364,ENSP00000260356,ENSP00000260630,ENSP00000261799,ENSP00000265165,ENSP00000282588,ENSP00000297268,ENSP00000308117,ENSP00000327290,ENSP00000346839,ENSP00000356954,ENSP00000360882,ENSP00000366246,ENSP00000377721,ENSP00000398736,ENSP00000406367	CCL2,CD248,COL1A1,COL1A2,COL5A1,CTGF,CYP1B1,CYR61,DST,FAP,FN1,GPC6,GPR124,ITGA1,ITGA11,LEF1,NR2F2,PDGFRB,SNAI2,THBS1,TWIST1
GO:0048870	cell motility	21	4.90E-05	ENSP00000020945,ENSP00000188790,ENSP00000225831,ENSP00000225964,ENSP00000242261,ENSP00000244364,ENSP00000260356,ENSP00000260630,ENSP00000261799,ENSP00000265165,ENSP00000282588,ENSP00000297268,ENSP00000308117,ENSP00000327290,ENSP00000346839,ENSP00000356954,ENSP00000360882,ENSP00000366246,ENSP00000377721,ENSP00000398736,ENSP00000406367	CCL2,CD248,COL1A1,COL1A2,COL5A1,CTGF,CYP1B1,CYR61,DST,FAP,FN1,GPC6,GPR124,ITGA1,ITGA11,LEF1,NR2F2,PDGFRB,SNAI2,THBS1,TWIST1
GO:0016477	cell migration	20	5.16E-05	ENSP00000020945,ENSP00000188790,ENSP00000225831,ENSP00000225964,ENSP00000242261,ENSP00000260356,ENSP00000260630,ENSP00000261799,ENSP00000265165,ENSP00000282588,ENSP00000297268,ENSP00000308117,ENSP00000327290,ENSP00000346839,ENSP00000356954,ENSP00000360882,ENSP00000366246,ENSP00000377721,ENSP00000398736,ENSP00000406367	CCL2,CD248,COL1A1,COL1A2,COL5A1,CTGF,CYP1B1,CYR61,FAP,FN1,GPC6,GPR124,ITGA1,ITGA11,LEF1,NR2F2,PDGFRB,SNAI2,THBS1,TWIST1
GO:0060840	artery development	7	5.81E-05	ENSP00000240328,ENSP00000261799,ENSP00000261921,ENSP00000304408,ENSP00000361547,ENSP00000370256,ENSP00000456609	COL3A1,FOXC1,LOXL1,PDGFRB,PRRX2,STRA6,TBX2
GO:0070887	cellular response to chemical stimulus	37	8.33E-05	ENSP00000020945,ENSP00000225831,ENSP00000225964,ENSP00000233813,ENSP00000233946,ENSP00000242261,ENSP00000248564,ENSP00000256104,ENSP00000260356,ENSP00000260630,ENSP00000261799,ENSP00000261978,ENSP00000265165,ENSP00000267996,ENSP00000282588,ENSP00000287934,ENSP00000290902,ENSP00000296545,ENSP00000299964,ENSP00000325527,ENSP00000330825,ENSP00000332449,ENSP00000353654,ENSP00000354238,ENSP00000355180…	CCL2,COL1A1,COL4A1,COL4A2,COL5A2,COL6A1,CREB3L1,CRIP1,CTGF,CYP1B1,ENPP1,FABP4,FBN1,FOXC1,FZD1,FZD4,GNG11,IFITM1,IGFBP5,IL15,IL1R1,ITGA1,ITGA4,KDELR3,LEF1,LTBP2,NNMT,NR2F2,PAPSS2,PDGFRB,RARG,SLIT3,SNAI2,SPON2,THBS1,TPM1,TWIST1
GO:0023051	regulation of signaling	41	8.60E-05	ENSP00000020945,ENSP00000164227,ENSP00000218388,ENSP00000225831,ENSP00000225964,ENSP00000233813,ENSP00000234198,ENSP00000242261,ENSP00000246792,ENSP00000252804,ENSP00000260356,ENSP00000260630,ENSP00000261799,ENSP00000265165,ENSP00000296545,ENSP00000303766,ENSP00000304408,ENSP00000307292,ENSP00000314556,ENSP00000316729,ENSP00000323901,ENSP00000325527,ENSP00000331544,ENSP00000332668,ENSP00000336923…	ANO1,APOD,ARHGAP10,BCL3,CCL2,COL1A1,COL3A1,CREB3L1,CTGF,CYP1B1,CYR61,DLX2,ENPP1,FBLN1,FBN1,FN1,FZD2,FZD4,GPR124,HTRA3,IGFBP5,IL15,LEF1,PDGFRB,POSTN,PRKCDBP,PRRX2,PXDN,RASAL2,RHOJ,RRAS,SFRP4,SLIT3,SNAI2,SULF2,THBS1,TIMP1,TLE1,TSKU,TWIST1,UACA
GO:0007423	sensory organ development	16	9.15E-05	ENSP00000240328,ENSP00000242261,ENSP00000260630,ENSP00000265165,ENSP00000316729,ENSP00000323901,ENSP00000325527,ENSP00000332668,ENSP00000359114,ENSP00000360882,ENSP00000361547,ENSP00000364000,ENSP00000364979,ENSP00000377947,ENSP00000434034,ENSP00000456609	COL11A1,COL4A1,COL5A1,COL5A2,CYP1B1,FBN1,FZD2,FZD4,LEF1,PRRX2,RARG,RHOJ,STRA6,TBX2,TSKU,TWIST1
GO:0014706	striated muscle tissue development	12	9.88E-05	ENSP00000052754,ENSP00000233813,ENSP00000240328,ENSP00000261799,ENSP00000267996,ENSP00000269216,ENSP00000322909,ENSP00000333188,ENSP00000359114,ENSP00000366915,ENSP00000370256,ENSP00000377721	COL11A1,DCN,FHL2,FOXC1,FOXL2,GATA6,IGFBP5,KLF5,NR2F2,PDGFRB,TBX2,TPM1
GO:0043200	response to amino acid	8	0.000105	ENSP00000225831,ENSP00000225964,ENSP00000297268,ENSP00000304408,ENSP00000355180,ENSP00000356954,ENSP00000364000,ENSP00000364979	CCL2,COL1A1,COL1A2,COL3A1,COL4A1,COL5A2,COL6A1,CTGF
GO:0010646	regulation of cell communication	42	0.000119	ENSP00000020945,ENSP00000164227,ENSP00000218388,ENSP00000225831,ENSP00000225964,ENSP00000233813,ENSP00000234198,ENSP00000242261,ENSP00000246792,ENSP00000252804,ENSP00000260356,ENSP00000260630,ENSP00000261799,ENSP00000265165,ENSP00000271651,ENSP00000296545,ENSP00000303766,ENSP00000304408,ENSP00000307292,ENSP00000314556,ENSP00000316729,ENSP00000323901,ENSP00000325527,ENSP00000331544,ENSP00000332668…	ANO1,APOD,ARHGAP10,BCL3,CCL2,COL1A1,COL3A1,CREB3L1,CTGF,CTSK,CYP1B1,CYR61,DLX2,ENPP1,FBLN1,FBN1,FN1,FZD2,FZD4,GPR124,HTRA3,IGFBP5,IL15,LEF1,PDGFRB,POSTN,PRKCDBP,PRRX2,PXDN,RASAL2,RHOJ,RRAS,SFRP4,SLIT3,SNAI2,SULF2,THBS1,TIMP1,TLE1,TSKU,TWIST1,UACA
GO:0001654	eye development	13	0.000123	ENSP00000240328,ENSP00000242261,ENSP00000260630,ENSP00000261799,ENSP00000316729,ENSP00000325527,ENSP00000332668,ENSP00000360882,ENSP00000364000,ENSP00000364979,ENSP00000377947,ENSP00000434034,ENSP00000456609	COL4A1,COL5A1,COL5A2,CYP1B1,FBN1,FZD4,PDGFRB,RARG,RHOJ,STRA6,TBX2,TSKU,TWIST1
GO:0048592	eye morphogenesis	9	0.000123	ENSP00000240328,ENSP00000242261,ENSP00000325527,ENSP00000332668,ENSP00000333188,ENSP00000360882,ENSP00000364000,ENSP00000377947,ENSP00000456609	COL5A1,COL5A2,FBN1,FOXL2,RARG,STRA6,TBX2,TSKU,TWIST1
GO:1901701	cellular response to oxygen-containing compound	20	0.000123	ENSP00000225831,ENSP00000225964,ENSP00000233813,ENSP00000233946,ENSP00000248564,ENSP00000260356,ENSP00000260630,ENSP00000267996,ENSP00000287934,ENSP00000290902,ENSP00000296545,ENSP00000297268,ENSP00000304408,ENSP00000325527,ENSP00000354238,ENSP00000355180,ENSP00000364000,ENSP00000364979,ENSP00000377947,ENSP00000434034	CCL2,COL1A1,COL1A2,COL3A1,COL4A1,COL5A2,COL6A1,CYP1B1,ENPP1,FBN1,FZD1,FZD4,GNG11,IGFBP5,IL15,IL1R1,RARG,SPON2,THBS1,TPM1
GO:0061299	retina vasculature morphogenesis in camera-type eye	4	0.000136	ENSP00000260630,ENSP00000316729,ENSP00000364979,ENSP00000434034	COL4A1,CYP1B1,FZD4,RHOJ
GO:0009968	negative regulation of signal transduction	23	0.000154	ENSP00000020945,ENSP00000233813,ENSP00000234198,ENSP00000242261,ENSP00000252804,ENSP00000260356,ENSP00000265165,ENSP00000282588,ENSP00000287934,ENSP00000303766,ENSP00000307292,ENSP00000325527,ENSP00000331544,ENSP00000332668,ENSP00000345179,ENSP00000353007,ENSP00000354238,ENSP00000356621,ENSP00000365682,ENSP00000406367,ENSP00000410715,ENSP00000430333,ENSP00000434939	APOD,CREB3L1,DLX2,ENPP1,FBLN1,FBN1,FZD1,GPR124,HTRA3,IGFBP5,ITGA1,LEF1,PRKCDBP,PXDN,RASAL2,SFRP4,SLIT3,SNAI2,SULF2,THBS1,TLE1,TSKU,TWIST1
GO:0048585	negative regulation of response to stimulus	26	0.000159	ENSP00000020945,ENSP00000225831,ENSP00000233813,ENSP00000234198,ENSP00000242261,ENSP00000252804,ENSP00000260356,ENSP00000265165,ENSP00000282588,ENSP00000287934,ENSP00000303766,ENSP00000304408,ENSP00000307292,ENSP00000325527,ENSP00000331544,ENSP00000332668,ENSP00000345179,ENSP00000353007,ENSP00000354238,ENSP00000356621,ENSP00000365682,ENSP00000377502,ENSP00000406367,ENSP00000410715,ENSP00000430333…	APOD,CCL2,COL3A1,CREB3L1,DLX2,ENPP1,FBLN1,FBN1,FZD1,GPR124,HTRA3,IGFBP5,ITGA1,LEF1,PHLDB2,PRKCDBP,PXDN,RASAL2,SFRP4,SLIT3,SNAI2,SULF2,THBS1,TLE1,TSKU,TWIST1
GO:0007492	endoderm development	7	0.00016	ENSP00000269216,ENSP00000325146,ENSP00000346839,ENSP00000353654,ENSP00000355180,ENSP00000359114,ENSP00000380227	COL11A1,COL12A1,COL4A2,COL6A1,FN1,GATA6,ITGA4
GO:0048518	positive regulation of biological process	60	0.000175	ENSP00000020945,ENSP00000052754,ENSP00000188790,ENSP00000218388,ENSP00000223061,ENSP00000225831,ENSP00000225964,ENSP00000233813,ENSP00000234198,ENSP00000239151,ENSP00000240328,ENSP00000242261,ENSP00000246792,ENSP00000256104,ENSP00000256194,ENSP00000260356,ENSP00000260630,ENSP00000261799,ENSP00000263277,ENSP00000264187,ENSP00000265165,ENSP00000266718,ENSP00000267996,ENSP00000269593,ENSP00000271651…	ANO1,ARHGAP10,CCL2,CD248,CDC42EP3,CFH,COL18A1,COL1A1,COL3A1,CREB3L1,CTGF,CTSK,CYP1B1,CYR61,DCN,DEPDC1,DLX2,EHD2,FABP4,FAP,FHL2,FOXC1,FZD1,FZD2,FZD4,GPR124,HOXB5,IFITM1,IGFBP4,IGFBP5,IL15,ITGA4,LDLR,LEF1,LUM,MICAL2,NID1,NR2F2,PCOLCE,PDGFRB,PDLIM7,PHLDB2,PRKCDBP,PRRX2,RARG,RASAL2,RRAS,SFRP4,SLC50A1,SNAI2,SPON2,STRA6,SULF2,TBX2,THBS1,TIMP1,TLE1,TPBG,TPM1,TWIST1
GO:0060351	cartilage development involved in endochondral bone morphogenesis	5	0.000175	ENSP00000225964,ENSP00000260356,ENSP00000350894,ENSP00000357362,ENSP00000377947	COL1A1,RARG,SERPINH1,THBS1,THBS3
GO:2000147	positive regulation of cell motility	13	0.000204	ENSP00000020945,ENSP00000225831,ENSP00000225964,ENSP00000242261,ENSP00000260356,ENSP00000261799,ENSP00000265165,ENSP00000331544,ENSP00000346839,ENSP00000347665,ENSP00000380227,ENSP00000398736,ENSP00000406367	CCL2,COL18A1,COL1A1,CYR61,FBLN1,FN1,GPR124,ITGA4,LEF1,PDGFRB,SNAI2,THBS1,TWIST1
GO:0071230	cellular response to amino acid stimulus	6	0.000205	ENSP00000225964,ENSP00000297268,ENSP00000304408,ENSP00000355180,ENSP00000364000,ENSP00000364979	COL1A1,COL1A2,COL3A1,COL4A1,COL5A2,COL6A1
GO:0048608	reproductive structure development	14	0.000218	ENSP00000052754,ENSP00000265165,ENSP00000269216,ENSP00000313437,ENSP00000332449,ENSP00000333188,ENSP00000370256,ENSP00000377721,ENSP00000377947,ENSP00000380227,ENSP00000398736,ENSP00000430333,ENSP00000434034,ENSP00000456609	CRIP1,CYR61,DCN,FOXC1,FOXL2,FZD4,GATA6,ITGA4,LEF1,MMP19,NR2F2,RARG,SLIT3,STRA6
GO:0045765	regulation of angiogenesis	10	0.000228	ENSP00000225831,ENSP00000242261,ENSP00000246792,ENSP00000260356,ENSP00000260630,ENSP00000269216,ENSP00000353654,ENSP00000370256,ENSP00000393333,ENSP00000406367	CCL2,COL4A2,CYP1B1,FOXC1,GATA6,GPR124,RRAS,TBXA2R,THBS1,TWIST1
GO:0061458	reproductive system development	14	0.000239	ENSP00000052754,ENSP00000265165,ENSP00000269216,ENSP00000313437,ENSP00000332449,ENSP00000333188,ENSP00000370256,ENSP00000377721,ENSP00000377947,ENSP00000380227,ENSP00000398736,ENSP00000430333,ENSP00000434034,ENSP00000456609	CRIP1,CYR61,DCN,FOXC1,FOXL2,FZD4,GATA6,ITGA4,LEF1,MMP19,NR2F2,RARG,SLIT3,STRA6
GO:0010812	negative regulation of cell-substrate adhesion	6	0.000248	ENSP00000225964,ENSP00000260356,ENSP00000331544,ENSP00000345179,ENSP00000377502,ENSP00000434034	APOD,COL1A1,FBLN1,FZD4,PHLDB2,THBS1
GO:0031589	cell-substrate adhesion	9	0.000248	ENSP00000216286,ENSP00000264187,ENSP00000282588,ENSP00000304408,ENSP00000327290,ENSP00000356954,ENSP00000357362,ENSP00000380227,ENSP00000434034	COL3A1,CTGF,FZD4,ITGA1,ITGA11,ITGA4,NID1,NID2,THBS3
GO:0007369	gastrulation	9	0.000274	ENSP00000265165,ENSP00000269216,ENSP00000325146,ENSP00000346839,ENSP00000353654,ENSP00000355180,ENSP00000359114,ENSP00000370256,ENSP00000380227	COL11A1,COL12A1,COL4A2,COL6A1,FN1,FOXC1,GATA6,ITGA4,LEF1
GO:0060324	face development	6	0.000275	ENSP00000225964,ENSP00000246792,ENSP00000265165,ENSP00000377947,ENSP00000380227,ENSP00000456609	COL1A1,ITGA4,LEF1,RARG,RRAS,STRA6
GO:0032989	cellular component morphogenesis	22	0.000315	ENSP00000020945,ENSP00000246792,ENSP00000261799,ENSP00000265165,ENSP00000267996,ENSP00000282588,ENSP00000290902,ENSP00000295550,ENSP00000300527,ENSP00000304408,ENSP00000332668,ENSP00000346839,ENSP00000347665,ENSP00000348550,ENSP00000353654,ENSP00000355180,ENSP00000360882,ENSP00000364000,ENSP00000364979,ENSP00000380227,ENSP00000430333,ENSP00000434034	COL18A1,COL3A1,COL4A1,COL4A2,COL5A1,COL5A2,COL6A1,COL6A2,COL6A3,FN1,FRMD6,FZD4,ITGA1,ITGA4,LEF1,PDGFRB,RRAS,SLIT3,SNAI2,SPON2,TPM1,TSKU
GO:0033993	response to lipid	19	0.000319	ENSP00000052754,ENSP00000225831,ENSP00000225964,ENSP00000231004,ENSP00000260356,ENSP00000261799,ENSP00000261921,ENSP00000265165,ENSP00000269216,ENSP00000287934,ENSP00000290902,ENSP00000296545,ENSP00000356954,ENSP00000377721,ENSP00000377947,ENSP00000393333,ENSP00000422581,ENSP00000430333,ENSP00000434034	CCL2,COL1A1,CTGF,DCN,FZD1,FZD4,GATA6,IL15,LEF1,LOX,LOXL1,NR2F2,PDGFRB,RARG,SLIT3,SPON2,TBXA2R,THBS1,TRIML2
GO:0048844	artery morphogenesis	6	0.000335	ENSP00000240328,ENSP00000261799,ENSP00000304408,ENSP00000361547,ENSP00000370256,ENSP00000456609	COL3A1,FOXC1,PDGFRB,PRRX2,STRA6,TBX2
GO:0071310	cellular response to organic substance	31	0.000343	ENSP00000020945,ENSP00000225831,ENSP00000225964,ENSP00000233813,ENSP00000233946,ENSP00000242261,ENSP00000248564,ENSP00000260630,ENSP00000261799,ENSP00000261978,ENSP00000265165,ENSP00000269216,ENSP00000287934,ENSP00000290902,ENSP00000296545,ENSP00000325527,ENSP00000330825,ENSP00000353654,ENSP00000354238,ENSP00000355180,ENSP00000356954,ENSP00000364000,ENSP00000364979,ENSP00000370256,ENSP00000377721…	CCL2,COL1A1,COL4A1,COL4A2,COL5A2,COL6A1,CREB3L1,CTGF,CYP1B1,ENPP1,FBN1,FOXC1,FZD1,FZD4,GATA6,GNG11,IFITM1,IGFBP5,IL15,IL1R1,ITGA4,KDELR3,LEF1,LTBP2,NR2F2,PDGFRB,RARG,SLIT3,SNAI2,SPON2,TWIST1
GO:0030155	regulation of cell adhesion	16	0.000368	ENSP00000020945,ENSP00000225831,ENSP00000225964,ENSP00000260356,ENSP00000260630,ENSP00000264187,ENSP00000267996,ENSP00000296545,ENSP00000331544,ENSP00000345179,ENSP00000346839,ENSP00000377502,ENSP00000380227,ENSP00000398736,ENSP00000416330,ENSP00000434034	APOD,CCL2,COL1A1,CYP1B1,CYR61,FBLN1,FN1,FZD4,IL15,ITGA4,NID1,PHLDB2,SNAI2,TGFBI,THBS1,TPM1
GO:0060348	bone development	9	0.000372	ENSP00000225964,ENSP00000242261,ENSP00000260356,ENSP00000344242,ENSP00000350894,ENSP00000353007,ENSP00000357362,ENSP00000377947,ENSP00000406157	COL1A1,LRRC17,PAPSS2,RARG,SERPINH1,SULF2,THBS1,THBS3,TWIST1
GO:0030203	glycosaminoglycan metabolic process	9	0.000389	ENSP00000256861,ENSP00000261799,ENSP00000266718,ENSP00000296545,ENSP00000332151,ENSP00000351190,ENSP00000366246,ENSP00000370256,ENSP00000406157	DSE,FOXC1,GPC6,IL15,ITIH2,ITIH5,LUM,PAPSS2,PDGFRB
GO:0061564	axon development	15	0.000395	ENSP00000246792,ENSP00000282588,ENSP00000290902,ENSP00000295550,ENSP00000300527,ENSP00000304408,ENSP00000332668,ENSP00000345179,ENSP00000353654,ENSP00000355180,ENSP00000360882,ENSP00000364000,ENSP00000364979,ENSP00000420381,ENSP00000430333	APOD,CALU,COL3A1,COL4A1,COL4A2,COL5A1,COL5A2,COL6A1,COL6A2,COL6A3,ITGA1,RRAS,SLIT3,SPON2,TSKU
GO:0060070	canonical Wnt signaling pathway	7	0.000406	ENSP00000020945,ENSP00000265165,ENSP00000287934,ENSP00000323901,ENSP00000377947,ENSP00000410715,ENSP00000434034	FZD1,FZD2,FZD4,LEF1,RARG,SFRP4,SNAI2
GO:0010810	regulation of cell-substrate adhesion	9	0.000417	ENSP00000225964,ENSP00000260356,ENSP00000264187,ENSP00000331544,ENSP00000345179,ENSP00000346839,ENSP00000377502,ENSP00000398736,ENSP00000434034	APOD,COL1A1,CYR61,FBLN1,FN1,FZD4,NID1,PHLDB2,THBS1
GO:0007162	negative regulation of cell adhesion	10	0.000422	ENSP00000020945,ENSP00000225964,ENSP00000260356,ENSP00000260630,ENSP00000265165,ENSP00000331544,ENSP00000345179,ENSP00000377502,ENSP00000416330,ENSP00000434034	APOD,COL1A1,CYP1B1,FBLN1,FZD4,LEF1,PHLDB2,SNAI2,TGFBI,THBS1
GO:0061304	retinal blood vessel morphogenesis	3	0.000444	ENSP00000260630,ENSP00000364979,ENSP00000434034	COL4A1,CYP1B1,FZD4
GO:0001817	regulation of cytokine production	15	0.000471	ENSP00000020945,ENSP00000225831,ENSP00000242261,ENSP00000258729,ENSP00000260356,ENSP00000260630,ENSP00000265165,ENSP00000266718,ENSP00000269216,ENSP00000290902,ENSP00000296545,ENSP00000331544,ENSP00000345179,ENSP00000346839,ENSP00000353007	APOD,CCL2,CYP1B1,FBLN1,FN1,GATA6,IGF2BP3,IL15,LEF1,LUM,SNAI2,SPON2,SULF2,THBS1,TWIST1
GO:0071229	cellular response to acid chemical	9	0.000471	ENSP00000225831,ENSP00000225964,ENSP00000297268,ENSP00000304408,ENSP00000355180,ENSP00000364000,ENSP00000364979,ENSP00000377947,ENSP00000434034	CCL2,COL1A1,COL1A2,COL3A1,COL4A1,COL5A2,COL6A1,FZD4,RARG
GO:0072132	mesenchyme morphogenesis	5	0.000482	ENSP00000020945,ENSP00000240328,ENSP00000242261,ENSP00000265165,ENSP00000370256	FOXC1,LEF1,SNAI2,TBX2,TWIST1
GO:0042221	response to chemical	48	0.000489	ENSP00000020945,ENSP00000052754,ENSP00000225831,ENSP00000225964,ENSP00000231004,ENSP00000233813,ENSP00000233946,ENSP00000242261,ENSP00000246792,ENSP00000248564,ENSP00000252029,ENSP00000256104,ENSP00000260356,ENSP00000261799,ENSP00000261921,ENSP00000261978,ENSP00000265165,ENSP00000266718,ENSP00000267996,ENSP00000287934,ENSP00000295550,ENSP00000296545,ENSP00000313437,ENSP00000322909,ENSP00000325527…	APOD,CALU,CCL2,COL18A1,COL1A1,COL5A1,COL6A3,CREB3L1,CRIP1,CTGF,CYR61,DCN,ENPP1,FABP4,FBN1,FHL2,FOXC1,FZD1,FZD4,GNG11,GPX8,IFITM1,IGFBP5,IL15,IL1R1,ITGA4,KDELR3,LEF1,LOX,LOXL1,LTBP2,LUM,MMP19,NR2F2,PAPSS2,PDGFRB,RARG,RRAS,SERPINH1,SFRP4,SLIT3,SNAI2,TBXA2R,THBS1,TPM1,TRIML2,TWIST1,TYMP
GO:0003151	outflow tract morphogenesis	6	0.000505	ENSP00000240328,ENSP00000242261,ENSP00000260356,ENSP00000269216,ENSP00000287934,ENSP00000323901	FZD1,FZD2,GATA6,TBX2,THBS1,TWIST1
GO:0052547	regulation of peptidase activity	13	0.00057	ENSP00000218388,ENSP00000223061,ENSP00000256861,ENSP00000260356,ENSP00000265165,ENSP00000295550,ENSP00000331544,ENSP00000333188,ENSP00000346839,ENSP00000350894,ENSP00000351190,ENSP00000356954,ENSP00000398736	COL6A3,CTGF,CYR61,FBLN1,FN1,FOXL2,ITIH2,ITIH5,LEF1,PCOLCE,SERPINH1,THBS1,TIMP1
GO:0030278	regulation of ossification	9	0.000575	ENSP00000020945,ENSP00000228938,ENSP00000233813,ENSP00000242261,ENSP00000287934,ENSP00000330825,ENSP00000348099,ENSP00000354238,ENSP00000398736	CYR61,ENPP1,FZD1,IFITM1,IGFBP5,MGP,PDLIM7,SNAI2,TWIST1
GO:0048706	embryonic skeletal system development	8	0.000589	ENSP00000225648,ENSP00000225964,ENSP00000234198,ENSP00000239151,ENSP00000242261,ENSP00000353007,ENSP00000359114,ENSP00000361547	COL11A1,COL1A1,DLX2,HOXB5,HOXB6,PRRX2,SULF2,TWIST1
GO:0051240	positive regulation of multicellular organismal process	25	0.000592	ENSP00000164227,ENSP00000225831,ENSP00000225964,ENSP00000240328,ENSP00000242261,ENSP00000246792,ENSP00000260356,ENSP00000260630,ENSP00000265165,ENSP00000266718,ENSP00000267996,ENSP00000290902,ENSP00000296545,ENSP00000330825,ENSP00000346839,ENSP00000348099,ENSP00000353007,ENSP00000356954,ENSP00000358765,ENSP00000370256,ENSP00000377502,ENSP00000393333,ENSP00000398736,ENSP00000406367,ENSP00000410715	BCL3,CCL2,COL1A1,CTGF,CYP1B1,CYR61,FN1,FOXC1,GPR124,IFITM1,IL15,LEF1,LUM,PDLIM7,PHLDB2,RRAS,SFRP4,SPON2,SULF2,TBX2,TBXA2R,THBS1,TPBG,TPM1,TWIST1
GO:0030335	positive regulation of cell migration	12	0.000669	ENSP00000020945,ENSP00000225831,ENSP00000225964,ENSP00000260356,ENSP00000261799,ENSP00000265165,ENSP00000331544,ENSP00000346839,ENSP00000347665,ENSP00000380227,ENSP00000398736,ENSP00000406367	CCL2,COL18A1,COL1A1,CYR61,FBLN1,FN1,GPR124,ITGA4,LEF1,PDGFRB,SNAI2,THBS1
GO:0032964	collagen biosynthetic process	3	0.000787	ENSP00000225964,ENSP00000350894,ENSP00000360882	COL1A1,COL5A1,SERPINH1
GO:0060710	chorio-allantoic fusion	3	0.000787	ENSP00000265165,ENSP00000380227,ENSP00000398736	CYR61,ITGA4,LEF1
GO:0003231	cardiac ventricle development	7	0.00079	ENSP00000267996,ENSP00000287934,ENSP00000323901,ENSP00000359114,ENSP00000370256,ENSP00000398736,ENSP00000456609	COL11A1,CYR61,FOXC1,FZD1,FZD2,STRA6,TPM1
GO:0051094	positive regulation of developmental process	22	0.000823	ENSP00000020945,ENSP00000225964,ENSP00000240328,ENSP00000242261,ENSP00000246792,ENSP00000260356,ENSP00000260630,ENSP00000261799,ENSP00000263277,ENSP00000265165,ENSP00000296545,ENSP00000330825,ENSP00000346839,ENSP00000348099,ENSP00000356954,ENSP00000358765,ENSP00000366915,ENSP00000370256,ENSP00000377502,ENSP00000393333,ENSP00000398736,ENSP00000410715	COL1A1,CTGF,CYP1B1,CYR61,EHD2,FN1,FOXC1,IFITM1,IL15,KLF5,LEF1,PDGFRB,PDLIM7,PHLDB2,RRAS,SFRP4,SNAI2,TBX2,TBXA2R,THBS1,TPBG,TWIST1
GO:0045595	regulation of cell differentiation	26	0.000824	ENSP00000020945,ENSP00000225964,ENSP00000233813,ENSP00000234198,ENSP00000242261,ENSP00000263277,ENSP00000265165,ENSP00000269216,ENSP00000287934,ENSP00000296545,ENSP00000304408,ENSP00000330825,ENSP00000331544,ENSP00000344242,ENSP00000346839,ENSP00000348099,ENSP00000354238,ENSP00000356954,ENSP00000360882,ENSP00000364000,ENSP00000366915,ENSP00000377502,ENSP00000377947,ENSP00000398736,ENSP00000406367…	COL1A1,COL3A1,COL5A1,COL5A2,CTGF,CYR61,DLX2,EHD2,ENPP1,FBLN1,FN1,FZD1,GATA6,GPR124,IFITM1,IGFBP5,IL15,KLF5,LEF1,LRRC17,PDLIM7,PHLDB2,RARG,SFRP4,SNAI2,TWIST1
GO:0042127	regulation of cell proliferation	26	0.00083	ENSP00000020945,ENSP00000188790,ENSP00000218388,ENSP00000225831,ENSP00000233813,ENSP00000240328,ENSP00000242261,ENSP00000260356,ENSP00000260630,ENSP00000261799,ENSP00000265165,ENSP00000269216,ENSP00000282588,ENSP00000308117,ENSP00000330825,ENSP00000331544,ENSP00000345179,ENSP00000346839,ENSP00000356954,ENSP00000361547,ENSP00000377721,ENSP00000377947,ENSP00000379951,ENSP00000398736,ENSP00000410715…	APOD,CCL2,CD248,CTGF,CYP1B1,CYR61,FAP,FBLN1,FN1,GATA6,IFITM1,IGFBP5,ITGA1,LEF1,LEPREL2,NR2F2,PDGFRB,PRRX2,RARG,SFRP4,SLIT3,SNAI2,TBX2,THBS1,TIMP1,TWIST1
GO:0060415	muscle tissue morphogenesis	6	0.000884	ENSP00000267996,ENSP00000287934,ENSP00000304408,ENSP00000323901,ENSP00000359114,ENSP00000370256	COL11A1,COL3A1,FOXC1,FZD1,FZD2,TPM1
GO:0006935	chemotaxis	16	0.000936	ENSP00000225831,ENSP00000246792,ENSP00000252029,ENSP00000261799,ENSP00000265165,ENSP00000290902,ENSP00000295550,ENSP00000300527,ENSP00000304408,ENSP00000353654,ENSP00000355180,ENSP00000360882,ENSP00000364000,ENSP00000364979,ENSP00000398736,ENSP00000430333	CCL2,COL3A1,COL4A1,COL4A2,COL5A1,COL5A2,COL6A1,COL6A2,COL6A3,CYR61,LEF1,PDGFRB,RRAS,SLIT3,SPON2,TYMP
GO:0009725	response to hormone	19	0.000959	ENSP00000225831,ENSP00000225964,ENSP00000231004,ENSP00000233813,ENSP00000248564,ENSP00000260356,ENSP00000261799,ENSP00000265165,ENSP00000269216,ENSP00000287934,ENSP00000313437,ENSP00000322909,ENSP00000325527,ENSP00000354238,ENSP00000356954,ENSP00000377721,ENSP00000377947,ENSP00000410715,ENSP00000430333	CCL2,COL1A1,CTGF,ENPP1,FBN1,FHL2,FZD1,GATA6,GNG11,IGFBP5,LEF1,LOX,MMP19,NR2F2,PDGFRB,RARG,SFRP4,SLIT3,THBS1
GO:1904037	positive regulation of epithelial cell apoptotic process	4	0.000988	ENSP00000260356,ENSP00000308117,ENSP00000347665,ENSP00000410715	CD248,COL18A1,SFRP4,THBS1
GO:0009719	response to endogenous stimulus	25	0.0011	ENSP00000020945,ENSP00000225964,ENSP00000231004,ENSP00000233813,ENSP00000233946,ENSP00000248564,ENSP00000260356,ENSP00000261978,ENSP00000265165,ENSP00000269216,ENSP00000287934,ENSP00000299964,ENSP00000313437,ENSP00000322909,ENSP00000325527,ENSP00000353654,ENSP00000354238,ENSP00000355180,ENSP00000356954,ENSP00000364000,ENSP00000364979,ENSP00000377721,ENSP00000377947,ENSP00000410715,ENSP00000430333	COL1A1,COL4A1,COL4A2,COL5A2,COL6A1,CTGF,ENPP1,FBN1,FHL2,FZD1,GATA6,GNG11,IGFBP5,IL1R1,LEF1,LOX,LTBP2,MMP19,NNMT,NR2F2,RARG,SFRP4,SLIT3,SNAI2,THBS1
GO:0003279	cardiac septum development	6	0.00111	ENSP00000240328,ENSP00000269216,ENSP00000287934,ENSP00000323901,ENSP00000398736,ENSP00000456609	CYR61,FZD1,FZD2,GATA6,STRA6,TBX2
GO:0006898	receptor-mediated endocytosis	9	0.00113	ENSP00000225964,ENSP00000297268,ENSP00000304408,ENSP00000339168,ENSP00000348099,ENSP00000353654,ENSP00000354238,ENSP00000364979,ENSP00000454071	COL1A1,COL1A2,COL3A1,COL4A1,COL4A2,COLEC11,ENPP1,LDLR,PDLIM7
GO:0045667	regulation of osteoblast differentiation	7	0.00123	ENSP00000020945,ENSP00000233813,ENSP00000242261,ENSP00000287934,ENSP00000330825,ENSP00000348099,ENSP00000398736	CYR61,FZD1,IFITM1,IGFBP5,PDLIM7,SNAI2,TWIST1
GO:0051241	negative regulation of multicellular organismal process	20	0.00125	ENSP00000020945,ENSP00000218388,ENSP00000225831,ENSP00000233813,ENSP00000234198,ENSP00000240328,ENSP00000242261,ENSP00000260356,ENSP00000269216,ENSP00000304408,ENSP00000331544,ENSP00000344242,ENSP00000345179,ENSP00000346839,ENSP00000353654,ENSP00000354238,ENSP00000360882,ENSP00000364000,ENSP00000377721,ENSP00000377947	APOD,CCL2,COL3A1,COL4A2,COL5A1,COL5A2,DLX2,ENPP1,FBLN1,FN1,GATA6,IGFBP5,LRRC17,NR2F2,RARG,SNAI2,TBX2,THBS1,TIMP1,TWIST1
GO:0008285	negative regulation of cell proliferation	16	0.00134	ENSP00000020945,ENSP00000188790,ENSP00000233813,ENSP00000260356,ENSP00000260630,ENSP00000282588,ENSP00000296545,ENSP00000330825,ENSP00000331544,ENSP00000345179,ENSP00000347665,ENSP00000377721,ENSP00000377947,ENSP00000379951,ENSP00000410715,ENSP00000430333	APOD,COL18A1,CYP1B1,FAP,FBLN1,IFITM1,IGFBP5,IL15,ITGA1,LEPREL2,NR2F2,RARG,SFRP4,SLIT3,SNAI2,THBS1
GO:0048644	muscle organ morphogenesis	6	0.00138	ENSP00000267996,ENSP00000287934,ENSP00000304408,ENSP00000323901,ENSP00000359114,ENSP00000370256	COL11A1,COL3A1,FOXC1,FZD1,FZD2,TPM1
GO:0048729	tissue morphogenesis	15	0.00138	ENSP00000020945,ENSP00000233813,ENSP00000240328,ENSP00000242261,ENSP00000256194,ENSP00000267996,ENSP00000287934,ENSP00000304408,ENSP00000323901,ENSP00000359114,ENSP00000360882,ENSP00000364979,ENSP00000370256,ENSP00000377947,ENSP00000398736	COL11A1,COL3A1,COL4A1,COL5A1,CYR61,FOXC1,FZD1,FZD2,IGFBP5,MICAL2,RARG,SNAI2,TBX2,TPM1,TWIST1
GO:0007229	integrin-mediated signaling pathway	6	0.00201	ENSP00000244364,ENSP00000282588,ENSP00000304408,ENSP00000327290,ENSP00000356954,ENSP00000380227	COL3A1,CTGF,DST,ITGA1,ITGA11,ITGA4
GO:0002063	chondrocyte development	4	0.00207	ENSP00000350894,ENSP00000353007,ENSP00000359114,ENSP00000377947	COL11A1,RARG,SERPINH1,SULF2
GO:0009056	catabolic process	28	0.00207	ENSP00000052754,ENSP00000188790,ENSP00000225964,ENSP00000252029,ENSP00000252804,ENSP00000256104,ENSP00000260630,ENSP00000266718,ENSP00000271651,ENSP00000295550,ENSP00000297268,ENSP00000300527,ENSP00000304408,ENSP00000313437,ENSP00000325146,ENSP00000333188,ENSP00000334105,ENSP00000347665,ENSP00000353654,ENSP00000354238,ENSP00000355180,ENSP00000359114,ENSP00000360882,ENSP00000364000,ENSP00000364140…	COL11A1,COL12A1,COL15A1,COL18A1,COL1A1,COL1A2,COL3A1,COL4A1,COL4A2,COL5A1,COL5A2,COL6A1,COL6A2,COL6A3,CTSK,CYP1B1,DCN,ENPP1,FABP4,FAP,FOXL2,GPC6,LDLR,LUM,MMP19,PLCB4,PXDN,TYMP
GO:0032879	regulation of localization	33	0.00224	ENSP00000020945,ENSP00000164227,ENSP00000218388,ENSP00000225831,ENSP00000225964,ENSP00000233813,ENSP00000242261,ENSP00000246792,ENSP00000260356,ENSP00000260630,ENSP00000261799,ENSP00000263277,ENSP00000265165,ENSP00000267996,ENSP00000271651,ENSP00000287934,ENSP00000304408,ENSP00000330825,ENSP00000331544,ENSP00000334105,ENSP00000345179,ENSP00000346839,ENSP00000347454,ENSP00000347665,ENSP00000352527…	ANO1,APOD,BCL3,CCL2,COL18A1,COL1A1,COL3A1,CTSK,CYP1B1,CYR61,EHD2,ENPP1,FBLN1,FN1,FZD1,GPR124,IFITM1,IGFBP5,ITGA4,KCNK5,KDELR3,LEF1,NR2F2,PDGFRB,PHLDB2,PLCB4,RRAS,SFRP4,SNAI2,THBS1,TIMP1,TPM1,TWIST1
GO:0007411	axon guidance	12	0.00228	ENSP00000246792,ENSP00000282588,ENSP00000290902,ENSP00000295550,ENSP00000300527,ENSP00000304408,ENSP00000353654,ENSP00000355180,ENSP00000360882,ENSP00000364000,ENSP00000364979,ENSP00000430333	COL3A1,COL4A1,COL4A2,COL5A1,COL5A2,COL6A1,COL6A2,COL6A3,ITGA1,RRAS,SLIT3,SPON2
GO:1902531	regulation of intracellular signal transduction	24	0.00237	ENSP00000020945,ENSP00000164227,ENSP00000233813,ENSP00000242261,ENSP00000246792,ENSP00000260356,ENSP00000260630,ENSP00000261799,ENSP00000269593,ENSP00000282588,ENSP00000296545,ENSP00000304408,ENSP00000307292,ENSP00000314556,ENSP00000316729,ENSP00000331544,ENSP00000336923,ENSP00000346839,ENSP00000356621,ENSP00000356954,ENSP00000365682,ENSP00000398736,ENSP00000434034,ENSP00000434939	ARHGAP10,BCL3,COL3A1,CREB3L1,CTGF,CYP1B1,CYR61,FBLN1,FN1,FZD4,IGFBP4,IGFBP5,IL15,ITGA1,PDGFRB,PRKCDBP,RASAL2,RHOJ,RRAS,SNAI2,THBS1,TLE1,TWIST1,UACA
GO:0051093	negative regulation of developmental process	18	0.00245	ENSP00000020945,ENSP00000218388,ENSP00000225831,ENSP00000233813,ENSP00000234198,ENSP00000240328,ENSP00000242261,ENSP00000260356,ENSP00000265165,ENSP00000304408,ENSP00000331544,ENSP00000344242,ENSP00000353654,ENSP00000354238,ENSP00000360882,ENSP00000364000,ENSP00000377502,ENSP00000377947	CCL2,COL3A1,COL4A2,COL5A1,COL5A2,DLX2,ENPP1,FBLN1,IGFBP5,LEF1,LRRC17,PHLDB2,RARG,SNAI2,TBX2,THBS1,TIMP1,TWIST1
GO:2000738	positive regulation of stem cell differentiation	5	0.00245	ENSP00000225964,ENSP00000242261,ENSP00000265165,ENSP00000269216,ENSP00000370256	COL1A1,FOXC1,GATA6,LEF1,TWIST1
GO:0007596	blood coagulation	14	0.00246	ENSP00000218388,ENSP00000225964,ENSP00000260356,ENSP00000263277,ENSP00000269216,ENSP00000282588,ENSP00000297268,ENSP00000304408,ENSP00000331544,ENSP00000346839,ENSP00000380227,ENSP00000393333,ENSP00000406157,ENSP00000420381	CALU,COL1A1,COL1A2,COL3A1,EHD2,FBLN1,FN1,GATA6,ITGA1,ITGA4,PAPSS2,TBXA2R,THBS1,TIMP1
GO:0051716	cellular response to stimulus	63	0.00262	ENSP00000020945,ENSP00000164227,ENSP00000225831,ENSP00000225964,ENSP00000233946,ENSP00000240328,ENSP00000242261,ENSP00000244364,ENSP00000246792,ENSP00000256104,ENSP00000259526,ENSP00000260356,ENSP00000260630,ENSP00000261799,ENSP00000261978,ENSP00000265165,ENSP00000267996,ENSP00000269593,ENSP00000271651,ENSP00000282588,ENSP00000287934,ENSP00000290902,ENSP00000295324,ENSP00000296545,ENSP00000299964…	ADAM12,ANO1,APOD,ARHGAP10,BCL3,CALU,CCL2,CDC42EP3,COL15A1,COL1A1,COL4A1,COL4A2,COL5A2,COL6A1,CREB3L1,CRIP1,CTSK,CYP1B1,CYR61,DEPDC1,DIAPH3,DST,ENPP1,FABP4,FBN1,FHL2,FZD1,FZD4,GABRE,GPC6,GPR124,IFITM1,IGFBP4,IL15,IL1R1,ITGA1,ITGA11,ITGA4,KDELR3,LDLR,LEF1,LTBP2,NNMT,NOV,NR2F2,PAPSS2,PDGFRB,PLCB4,RARG,RASAL2,RRAS,SFRP4,SLIT3,SNAI2,SPON2,STRA6,SULF2,TBX2,THBS1,TLE1,TPM1,TWIST1,UACA
GO:0032908	regulation of transforming growth factor beta1 production	3	0.00267	ENSP00000260356,ENSP00000266718,ENSP00000269216	GATA6,LUM,THBS1
GO:1901698	response to nitrogen compound	18	0.00284	ENSP00000218388,ENSP00000225831,ENSP00000225964,ENSP00000233813,ENSP00000233946,ENSP00000248564,ENSP00000260356,ENSP00000287934,ENSP00000297268,ENSP00000299964,ENSP00000304408,ENSP00000313437,ENSP00000325527,ENSP00000354238,ENSP00000355180,ENSP00000356954,ENSP00000364000,ENSP00000364979	CCL2,COL1A1,COL1A2,COL3A1,COL4A1,COL5A2,COL6A1,CTGF,ENPP1,FBN1,FZD1,GNG11,IGFBP5,IL1R1,MMP19,NNMT,THBS1,TIMP1
GO:0060021	palate development	6	0.00285	ENSP00000020945,ENSP00000240328,ENSP00000242261,ENSP00000265165,ENSP00000287934,ENSP00000323901	FZD1,FZD2,LEF1,SNAI2,TBX2,TWIST1
GO:0060411	cardiac septum morphogenesis	5	0.00315	ENSP00000240328,ENSP00000269216,ENSP00000287934,ENSP00000323901,ENSP00000398736	CYR61,FZD1,FZD2,GATA6,TBX2
GO:0050789	regulation of biological process	87	0.00326	ENSP00000020945,ENSP00000052754,ENSP00000188790,ENSP00000218388,ENSP00000223061,ENSP00000225648,ENSP00000225831,ENSP00000228938,ENSP00000233813,ENSP00000233946,ENSP00000239151,ENSP00000240328,ENSP00000242261,ENSP00000252456,ENSP00000252804,ENSP00000256104,ENSP00000256194,ENSP00000256861,ENSP00000258729,ENSP00000260356,ENSP00000260630,ENSP00000261799,ENSP00000261978,ENSP00000263277,ENSP00000264187…	ADAM12,ANO1,APOD,CALU,CCL2,CD248,CDC42EP3,CFH,CNN1,COL15A1,COL1A2,COL3A1,COL4A2,COL5A2,COL6A3,CPN2,CREB3L1,CRIP1,CTGF,CTSK,CYP1B1,CYR61,DCN,DIAPH3,EHD2,ENPP1,FABP4,FAP,FBN1,FHL2,FOXC1,FRMD6,FZD1,FZD2,FZD4,GABRE,GATA6,GPC6,HOXB5,HOXB6,IFITM1,IGF2BP3,IGFBP5,IL15,IL1R1,ITGA11,ITIH2,ITIH5,KCNK5,LDLR,LEF1,LEPREL2,LRRC17,LTBP2,LUM,MGP,MICAL2,NID1,NR2F2,PCOLCE,PDGFRB,PDLIM7,PHLDB2,PLCB4,POSTN,PXDN,RARG,…
GO:0014070	response to organic cyclic compound	17	0.00358	ENSP00000225964,ENSP00000231004,ENSP00000233813,ENSP00000260356,ENSP00000260630,ENSP00000261799,ENSP00000265165,ENSP00000266718,ENSP00000269216,ENSP00000287934,ENSP00000296545,ENSP00000313437,ENSP00000356954,ENSP00000377721,ENSP00000377947,ENSP00000420381,ENSP00000430333	CALU,COL1A1,CTGF,CYP1B1,FZD1,GATA6,IGFBP5,IL15,LEF1,LOX,LUM,MMP19,NR2F2,PDGFRB,RARG,SLIT3,THBS1
GO:0000302	response to reactive oxygen species	8	0.00362	ENSP00000225964,ENSP00000233946,ENSP00000260356,ENSP00000260630,ENSP00000261799,ENSP00000267996,ENSP00000345179,ENSP00000423822	APOD,COL1A1,CYP1B1,GPX8,IL1R1,PDGFRB,THBS1,TPM1
GO:0007409	axonogenesis	13	0.00362	ENSP00000246792,ENSP00000282588,ENSP00000290902,ENSP00000295550,ENSP00000300527,ENSP00000304408,ENSP00000332668,ENSP00000353654,ENSP00000355180,ENSP00000360882,ENSP00000364000,ENSP00000364979,ENSP00000430333	COL3A1,COL4A1,COL4A2,COL5A1,COL5A2,COL6A1,COL6A2,COL6A3,ITGA1,RRAS,SLIT3,SPON2,TSKU
GO:0035904	aorta development	4	0.00362	ENSP00000240328,ENSP00000261799,ENSP00000261921,ENSP00000304408	COL3A1,LOXL1,PDGFRB,TBX2
GO:0030182	neuron differentiation	19	0.00392	ENSP00000234198,ENSP00000246792,ENSP00000265165,ENSP00000282588,ENSP00000287934,ENSP00000290902,ENSP00000295550,ENSP00000300527,ENSP00000304408,ENSP00000332668,ENSP00000345179,ENSP00000353654,ENSP00000355180,ENSP00000360882,ENSP00000364000,ENSP00000364979,ENSP00000420381,ENSP00000430333,ENSP00000434034	APOD,CALU,COL3A1,COL4A1,COL4A2,COL5A1,COL5A2,COL6A1,COL6A2,COL6A3,DLX2,FZD1,FZD4,ITGA1,LEF1,RRAS,SLIT3,SPON2,TSKU
GO:0060429	epithelium development	19	0.00402	ENSP00000020945,ENSP00000233813,ENSP00000239151,ENSP00000242261,ENSP00000256194,ENSP00000287934,ENSP00000323901,ENSP00000333188,ENSP00000347665,ENSP00000348550,ENSP00000356954,ENSP00000360882,ENSP00000364979,ENSP00000366915,ENSP00000370256,ENSP00000377721,ENSP00000377947,ENSP00000398736,ENSP00000456609	COL18A1,COL4A1,COL5A1,CTGF,CYR61,FOXC1,FOXL2,FRMD6,FZD1,FZD2,HOXB5,IGFBP5,KLF5,MICAL2,NR2F2,RARG,SNAI2,STRA6,TWIST1
GO:0001655	urogenital system development	10	0.00403	ENSP00000052754,ENSP00000264187,ENSP00000265165,ENSP00000325527,ENSP00000332449,ENSP00000353007,ENSP00000364979,ENSP00000370256,ENSP00000377947,ENSP00000456609	COL4A1,CRIP1,DCN,FBN1,FOXC1,LEF1,NID1,RARG,STRA6,SULF2
GO:0003197	endocardial cushion development	4	0.00403	ENSP00000020945,ENSP00000240328,ENSP00000242261,ENSP00000260356	SNAI2,TBX2,THBS1,TWIST1
GO:0060349	bone morphogenesis	6	0.00403	ENSP00000225964,ENSP00000242261,ENSP00000260356,ENSP00000350894,ENSP00000357362,ENSP00000377947	COL1A1,RARG,SERPINH1,THBS1,THBS3,TWIST1
GO:0070278	extracellular matrix constituent secretion	2	0.00403	ENSP00000356954,ENSP00000434939	CREB3L1,CTGF
GO:1904237	positive regulation of substrate-dependent cell migration, cell attachment to substrate	2	0.00403	ENSP00000331544,ENSP00000346839	FBLN1,FN1
GO:0051336	regulation of hydrolase activity	22	0.00421	ENSP00000218388,ENSP00000223061,ENSP00000256861,ENSP00000260356,ENSP00000261799,ENSP00000265165,ENSP00000267996,ENSP00000282588,ENSP00000295324,ENSP00000295550,ENSP00000331544,ENSP00000333188,ENSP00000336923,ENSP00000346839,ENSP00000350894,ENSP00000351190,ENSP00000354219,ENSP00000356621,ENSP00000356954,ENSP00000393333,ENSP00000398736,ENSP00000412292	ARHGAP10,CDC42EP3,COL6A3,CTGF,CYR61,DEPDC1,FBLN1,FN1,FOXL2,ITGA1,ITIH2,ITIH5,LEF1,PCOLCE,PDGFRB,RASAL2,SERPINH1,TBXA2R,THBS1,TIMP1,TPM1,TPM2
GO:0071559	response to transforming growth factor beta	8	0.00421	ENSP00000225831,ENSP00000225964,ENSP00000233946,ENSP00000261978,ENSP00000297268,ENSP00000304408,ENSP00000325527,ENSP00000353654	CCL2,COL1A1,COL1A2,COL3A1,COL4A2,FBN1,IL1R1,LTBP2
GO:0018149	peptide cross-linking	4	0.00452	ENSP00000052754,ENSP00000260356,ENSP00000304408,ENSP00000346839	COL3A1,DCN,FN1,THBS1
GO:0060973	cell migration involved in heart development	3	0.00464	ENSP00000020945,ENSP00000242261,ENSP00000261799	PDGFRB,SNAI2,TWIST1
GO:0071711	basement membrane organization	3	0.00464	ENSP00000216286,ENSP00000264187,ENSP00000364979	COL4A1,NID1,NID2
GO:0070848	response to growth factor	15	0.00473	ENSP00000020945,ENSP00000225964,ENSP00000233946,ENSP00000242261,ENSP00000261799,ENSP00000261978,ENSP00000265165,ENSP00000266718,ENSP00000287934,ENSP00000297268,ENSP00000304408,ENSP00000325527,ENSP00000353654,ENSP00000356954,ENSP00000370256	COL1A1,COL1A2,COL3A1,COL4A2,CTGF,FBN1,FOXC1,FZD1,IL1R1,LEF1,LTBP2,LUM,PDGFRB,SNAI2,TWIST1
GO:0060350	endochondral bone morphogenesis	5	0.00527	ENSP00000225964,ENSP00000260356,ENSP00000350894,ENSP00000357362,ENSP00000377947	COL1A1,RARG,SERPINH1,THBS1,THBS3
GO:0042981	regulation of apoptotic process	23	0.00538	ENSP00000020945,ENSP00000164227,ENSP00000188790,ENSP00000218388,ENSP00000225831,ENSP00000242261,ENSP00000260356,ENSP00000260630,ENSP00000261799,ENSP00000265165,ENSP00000269216,ENSP00000282588,ENSP00000308117,ENSP00000322909,ENSP00000333188,ENSP00000347665,ENSP00000356954,ENSP00000365682,ENSP00000370256,ENSP00000377947,ENSP00000398736,ENSP00000410715,ENSP00000434939	BCL3,CCL2,CD248,COL18A1,CREB3L1,CTGF,CYP1B1,CYR61,FAP,FHL2,FOXC1,FOXL2,GATA6,ITGA1,LEF1,PDGFRB,RARG,SFRP4,SNAI2,THBS1,TIMP1,TLE1,TWIST1
GO:0048704	embryonic skeletal system morphogenesis	6	0.00543	ENSP00000225648,ENSP00000234198,ENSP00000239151,ENSP00000242261,ENSP00000359114,ENSP00000361547	COL11A1,DLX2,HOXB5,HOXB6,PRRX2,TWIST1
GO:0071495	cellular response to endogenous stimulus	19	0.00606	ENSP00000020945,ENSP00000225964,ENSP00000233813,ENSP00000248564,ENSP00000261799,ENSP00000261978,ENSP00000265165,ENSP00000269216,ENSP00000287934,ENSP00000325527,ENSP00000353654,ENSP00000354238,ENSP00000355180,ENSP00000356954,ENSP00000364000,ENSP00000364979,ENSP00000377721,ENSP00000377947,ENSP00000430333	COL1A1,COL4A1,COL4A2,COL5A2,COL6A1,CTGF,ENPP1,FBN1,FZD1,GATA6,GNG11,IGFBP5,LEF1,LTBP2,NR2F2,PDGFRB,RARG,SLIT3,SNAI2
GO:0050878	regulation of body fluid levels	15	0.0063	ENSP00000218388,ENSP00000225964,ENSP00000260356,ENSP00000263277,ENSP00000269216,ENSP00000282588,ENSP00000285039,ENSP00000297268,ENSP00000304408,ENSP00000331544,ENSP00000346839,ENSP00000380227,ENSP00000393333,ENSP00000406157,ENSP00000420381	CALU,COL1A1,COL1A2,COL3A1,EHD2,FBLN1,FN1,GATA6,ITGA1,ITGA4,MYO5B,PAPSS2,TBXA2R,THBS1,TIMP1
GO:0065008	regulation of biological quality	38	0.00642	ENSP00000164227,ENSP00000218388,ENSP00000225648,ENSP00000225831,ENSP00000225964,ENSP00000233813,ENSP00000233946,ENSP00000256104,ENSP00000260356,ENSP00000260630,ENSP00000261799,ENSP00000263277,ENSP00000265165,ENSP00000267996,ENSP00000269216,ENSP00000271651,ENSP00000285039,ENSP00000295324,ENSP00000297268,ENSP00000304408,ENSP00000316729,ENSP00000319464,ENSP00000325527,ENSP00000331544,ENSP00000347454…	ANO1,BCL3,CALU,CCL2,CDC42EP3,COL1A1,COL1A2,COL3A1,CPN2,CTGF,CTSK,CYP1B1,EHD2,ENPP1,FABP4,FBLN1,FBN1,FZD4,GATA6,HOXB6,IGFBP5,IL1R1,ITGA4,KCNK5,KDELR3,LDLR,LEF1,MYO5B,PAPSS2,PDGFRB,RARG,RHOJ,SFRP4,STRA6,THBS1,TIMP1,TPBG,TPM1
GO:0022008	neurogenesis	23	0.00669	ENSP00000225831,ENSP00000234198,ENSP00000242261,ENSP00000246792,ENSP00000265165,ENSP00000282588,ENSP00000287934,ENSP00000290902,ENSP00000295550,ENSP00000300527,ENSP00000304408,ENSP00000332668,ENSP00000345179,ENSP00000346839,ENSP00000353654,ENSP00000355180,ENSP00000360882,ENSP00000364000,ENSP00000364979,ENSP00000377721,ENSP00000420381,ENSP00000430333,ENSP00000434034	APOD,CALU,CCL2,COL3A1,COL4A1,COL4A2,COL5A1,COL5A2,COL6A1,COL6A2,COL6A3,DLX2,FN1,FZD1,FZD4,ITGA1,LEF1,NR2F2,RRAS,SLIT3,SPON2,TSKU,TWIST1
GO:0003006	developmental process involved in reproduction	14	0.00683	ENSP00000052754,ENSP00000217073,ENSP00000265165,ENSP00000269216,ENSP00000313437,ENSP00000332449,ENSP00000370256,ENSP00000377721,ENSP00000377947,ENSP00000380227,ENSP00000398736,ENSP00000430333,ENSP00000434034,ENSP00000456609	CRIP1,CYR61,DCN,FOXC1,FZD4,GATA6,ITGA4,LEF1,MMP19,NR2F2,PABPC1L,RARG,SLIT3,STRA6
GO:0002062	chondrocyte differentiation	5	0.00696	ENSP00000350894,ENSP00000353007,ENSP00000359114,ENSP00000377947,ENSP00000416330	COL11A1,RARG,SERPINH1,SULF2,TGFBI
GO:0048738	cardiac muscle tissue development	7	0.00716	ENSP00000240328,ENSP00000261799,ENSP00000267996,ENSP00000269216,ENSP00000322909,ENSP00000359114,ENSP00000370256	COL11A1,FHL2,FOXC1,GATA6,PDGFRB,TBX2,TPM1
GO:0048667	cell morphogenesis involved in neuron differentiation	13	0.00717	ENSP00000246792,ENSP00000282588,ENSP00000290902,ENSP00000295550,ENSP00000300527,ENSP00000304408,ENSP00000332668,ENSP00000353654,ENSP00000355180,ENSP00000360882,ENSP00000364000,ENSP00000364979,ENSP00000430333	COL3A1,COL4A1,COL4A2,COL5A1,COL5A2,COL6A1,COL6A2,COL6A3,ITGA1,RRAS,SLIT3,SPON2,TSKU
GO:1901699	cellular response to nitrogen compound	13	0.00739	ENSP00000225831,ENSP00000225964,ENSP00000233813,ENSP00000248564,ENSP00000260356,ENSP00000287934,ENSP00000297268,ENSP00000304408,ENSP00000325527,ENSP00000354238,ENSP00000355180,ENSP00000364000,ENSP00000364979	CCL2,COL1A1,COL1A2,COL3A1,COL4A1,COL5A2,COL6A1,ENPP1,FBN1,FZD1,GNG11,IGFBP5,THBS1
GO:2000353	positive regulation of endothelial cell apoptotic process	3	0.00739	ENSP00000260356,ENSP00000308117,ENSP00000347665	CD248,COL18A1,THBS1
GO:0048522	positive regulation of cellular process	49	0.00754	ENSP00000020945,ENSP00000052754,ENSP00000188790,ENSP00000218388,ENSP00000223061,ENSP00000225831,ENSP00000225964,ENSP00000233813,ENSP00000234198,ENSP00000239151,ENSP00000240328,ENSP00000242261,ENSP00000256194,ENSP00000260356,ENSP00000260630,ENSP00000261799,ENSP00000263277,ENSP00000264187,ENSP00000265165,ENSP00000266718,ENSP00000267996,ENSP00000269593,ENSP00000271651,ENSP00000287934,ENSP00000295324…	ANO1,CCL2,CD248,CDC42EP3,COL18A1,COL1A1,COL3A1,CREB3L1,CTGF,CTSK,CYP1B1,CYR61,DCN,DLX2,EHD2,FAP,FHL2,FOXC1,FZD1,FZD2,FZD4,GPR124,HOXB5,IFITM1,IGFBP4,IGFBP5,ITGA4,LDLR,LEF1,LUM,MICAL2,NID1,NR2F2,PCOLCE,PDGFRB,PDLIM7,PHLDB2,PRKCDBP,PRRX2,RARG,SFRP4,SNAI2,SULF2,TBX2,THBS1,TIMP1,TPBG,TPM1,TWIST1
GO:0048699	generation of neurons	22	0.00831	ENSP00000234198,ENSP00000242261,ENSP00000246792,ENSP00000265165,ENSP00000282588,ENSP00000287934,ENSP00000290902,ENSP00000295550,ENSP00000300527,ENSP00000304408,ENSP00000332668,ENSP00000345179,ENSP00000346839,ENSP00000353654,ENSP00000355180,ENSP00000360882,ENSP00000364000,ENSP00000364979,ENSP00000377721,ENSP00000420381,ENSP00000430333,ENSP00000434034	APOD,CALU,COL3A1,COL4A1,COL4A2,COL5A1,COL5A2,COL6A1,COL6A2,COL6A3,DLX2,FN1,FZD1,FZD4,ITGA1,LEF1,NR2F2,RRAS,SLIT3,SPON2,TSKU,TWIST1
GO:0010243	response to organonitrogen compound	16	0.00847	ENSP00000218388,ENSP00000225831,ENSP00000225964,ENSP00000233813,ENSP00000248564,ENSP00000287934,ENSP00000297268,ENSP00000299964,ENSP00000304408,ENSP00000313437,ENSP00000325527,ENSP00000354238,ENSP00000355180,ENSP00000356954,ENSP00000364000,ENSP00000364979	CCL2,COL1A1,COL1A2,COL3A1,COL4A1,COL5A2,COL6A1,CTGF,ENPP1,FBN1,FZD1,GNG11,IGFBP5,MMP19,NNMT,TIMP1
GO:0044702	single organism reproductive process	19	0.00879	ENSP00000052754,ENSP00000217073,ENSP00000225831,ENSP00000233946,ENSP00000265165,ENSP00000269216,ENSP00000313437,ENSP00000331544,ENSP00000332449,ENSP00000333188,ENSP00000370256,ENSP00000377721,ENSP00000377947,ENSP00000380227,ENSP00000383178,ENSP00000398736,ENSP00000430333,ENSP00000434034,ENSP00000456609	CCL2,CRIP1,CYR61,DCN,DIAPH3,FBLN1,FOXC1,FOXL2,FZD4,GATA6,IL1R1,ITGA4,LEF1,MMP19,NR2F2,PABPC1L,RARG,SLIT3,STRA6
GO:0010712	regulation of collagen metabolic process	4	0.00956	ENSP00000188790,ENSP00000225831,ENSP00000261799,ENSP00000356954	CCL2,CTGF,FAP,PDGFRB
GO:0060325	face morphogenesis	4	0.00956	ENSP00000225964,ENSP00000246792,ENSP00000265165,ENSP00000456609	COL1A1,LEF1,RRAS,STRA6
GO:0045785	positive regulation of cell adhesion	10	0.00966	ENSP00000225831,ENSP00000260356,ENSP00000264187,ENSP00000265165,ENSP00000267996,ENSP00000296545,ENSP00000331544,ENSP00000346839,ENSP00000380227,ENSP00000398736	CCL2,CYR61,FBLN1,FN1,IL15,ITGA4,LEF1,NID1,THBS1,TPM1
GO:0048545	response to steroid hormone	11	0.0103	ENSP00000225831,ENSP00000225964,ENSP00000231004,ENSP00000260356,ENSP00000261799,ENSP00000265165,ENSP00000269216,ENSP00000356954,ENSP00000377721,ENSP00000377947,ENSP00000430333	CCL2,COL1A1,CTGF,GATA6,LEF1,LOX,NR2F2,PDGFRB,RARG,SLIT3,THBS1
GO:1903225	negative regulation of endodermal cell differentiation	2	0.0103	ENSP00000360882,ENSP00000364000	COL5A1,COL5A2
GO:2001202	negative regulation of transforming growth factor-beta secretion	2	0.0103	ENSP00000331544,ENSP00000346839	FBLN1,FN1
GO:0048666	neuron development	16	0.0104	ENSP00000246792,ENSP00000282588,ENSP00000290902,ENSP00000295550,ENSP00000300527,ENSP00000304408,ENSP00000323901,ENSP00000332668,ENSP00000345179,ENSP00000353654,ENSP00000355180,ENSP00000360882,ENSP00000364000,ENSP00000364979,ENSP00000420381,ENSP00000430333	APOD,CALU,COL3A1,COL4A1,COL4A2,COL5A1,COL5A2,COL6A1,COL6A2,COL6A3,FZD2,ITGA1,RRAS,SLIT3,SPON2,TSKU
GO:0071363	cellular response to growth factor stimulus	14	0.0107	ENSP00000020945,ENSP00000225964,ENSP00000242261,ENSP00000261799,ENSP00000261978,ENSP00000265165,ENSP00000269216,ENSP00000287934,ENSP00000297268,ENSP00000304408,ENSP00000325527,ENSP00000353654,ENSP00000356954,ENSP00000370256	COL1A1,COL1A2,COL3A1,COL4A2,CTGF,FBN1,FOXC1,FZD1,GATA6,LEF1,LTBP2,PDGFRB,SNAI2,TWIST1
GO:0045766	positive regulation of angiogenesis	6	0.0108	ENSP00000242261,ENSP00000246792,ENSP00000260356,ENSP00000260630,ENSP00000269216,ENSP00000393333	CYP1B1,GATA6,RRAS,TBXA2R,THBS1,TWIST1
GO:0045995	regulation of embryonic development	6	0.0108	ENSP00000240328,ENSP00000287934,ENSP00000323901,ENSP00000360882,ENSP00000364000,ENSP00000377502	COL5A1,COL5A2,FZD1,FZD2,PHLDB2,TBX2
GO:0051895	negative regulation of focal adhesion assembly	3	0.0108	ENSP00000260356,ENSP00000345179,ENSP00000377502	APOD,PHLDB2,THBS1
GO:0031076	embryonic camera-type eye development	4	0.0112	ENSP00000240328,ENSP00000242261,ENSP00000377947,ENSP00000456609	RARG,STRA6,TBX2,TWIST1
GO:0046660	female sex differentiation	6	0.0112	ENSP00000313437,ENSP00000333188,ENSP00000370256,ENSP00000430333,ENSP00000434034,ENSP00000456609	FOXC1,FOXL2,FZD4,MMP19,SLIT3,STRA6
GO:2000736	regulation of stem cell differentiation	6	0.0112	ENSP00000225964,ENSP00000242261,ENSP00000265165,ENSP00000269216,ENSP00000370256,ENSP00000377502	COL1A1,FOXC1,GATA6,LEF1,PHLDB2,TWIST1
GO:0044710	single-organism metabolic process	47	0.0114	ENSP00000225831,ENSP00000225964,ENSP00000231004,ENSP00000233813,ENSP00000248564,ENSP00000252029,ENSP00000252804,ENSP00000256104,ENSP00000256194,ENSP00000260356,ENSP00000265165,ENSP00000266718,ENSP00000269216,ENSP00000271651,ENSP00000295550,ENSP00000297268,ENSP00000299964,ENSP00000300527,ENSP00000304408,ENSP00000313437,ENSP00000322909,ENSP00000325146,ENSP00000331544,ENSP00000332151,ENSP00000334105…	ADAMTSL1,APOD,CCL2,CFH,COL11A1,COL12A1,COL15A1,COL18A1,COL1A1,COL1A2,COL3A1,COL4A1,COL4A2,COL5A1,COL5A2,COL6A1,COL6A2,COL6A3,CTGF,CTSK,DSE,ENPP1,FABP4,FBLN1,FHL2,GATA6,GNG11,GPC6,GPX8,IGFBP5,LDLR,LEF1,LEPREL2,LOX,LUM,MICAL2,MMP19,NNMT,NR2F2,PAPSS2,PLCB4,PXDN,SERPINH1,SULF2,THBS1,THEM5,TYMP
GO:0022414	reproductive process	20	0.0117	ENSP00000052754,ENSP00000217073,ENSP00000225831,ENSP00000233946,ENSP00000265165,ENSP00000269216,ENSP00000306185,ENSP00000313437,ENSP00000330658,ENSP00000331544,ENSP00000332449,ENSP00000370256,ENSP00000377721,ENSP00000377947,ENSP00000380227,ENSP00000383178,ENSP00000398736,ENSP00000430333,ENSP00000434034,ENSP00000456609	ANTXR2,CCL2,CRIP1,CYR61,DCN,DIAPH3,FBLN1,FOXC1,FZD4,GATA6,IL1R1,ITGA4,LEF1,MMP19,NR2F2,PABPC1L,PAPPA,RARG,SLIT3,STRA6
GO:0071417	cellular response to organonitrogen compound	12	0.0117	ENSP00000225831,ENSP00000225964,ENSP00000233813,ENSP00000248564,ENSP00000287934,ENSP00000297268,ENSP00000304408,ENSP00000325527,ENSP00000354238,ENSP00000355180,ENSP00000364000,ENSP00000364979	CCL2,COL1A1,COL1A2,COL3A1,COL4A1,COL5A2,COL6A1,ENPP1,FBN1,FZD1,GNG11,IGFBP5
GO:0030029	actin filament-based process	11	0.0121	ENSP00000252456,ENSP00000256194,ENSP00000261799,ENSP00000263277,ENSP00000267996,ENSP00000307292,ENSP00000316729,ENSP00000348099,ENSP00000348550,ENSP00000354219,ENSP00000383178	CNN1,DIAPH3,EHD2,FRMD6,MICAL2,PDGFRB,PDLIM7,PRKCDBP,RHOJ,TPM1,TPM2
GO:0032526	response to retinoic acid	6	0.0121	ENSP00000225831,ENSP00000225964,ENSP00000261799,ENSP00000377947,ENSP00000422581,ENSP00000434034	CCL2,COL1A1,FZD4,PDGFRB,RARG,TRIML2
GO:0044763	single-organism cellular process	89	0.0121	ENSP00000020945,ENSP00000188790,ENSP00000216286,ENSP00000217073,ENSP00000218388,ENSP00000225831,ENSP00000228938,ENSP00000233946,ENSP00000234198,ENSP00000239151,ENSP00000240328,ENSP00000242261,ENSP00000246792,ENSP00000252029,ENSP00000252456,ENSP00000252804,ENSP00000256194,ENSP00000259526,ENSP00000260356,ENSP00000261799,ENSP00000261921,ENSP00000261978,ENSP00000264187,ENSP00000265165,ENSP00000266718…	ADAM12,ADAMTSL1,ANO1,APOD,ARHGAP10,CCL2,CD248,CDC42EP3,CNN1,COL12A1,COL15A1,COL1A2,COL3A1,COL4A1,COL4A2,COL5A1,COL5A2,COL6A1,COL6A2,COL6A3,CREB3L1,CRIP1,CTSK,CYR61,DEPDC1,DLX2,DSE,ENPP1,FAP,FBLN1,FBN1,FRMD6,FZD1,FZD4,GPC6,GPR124,HOXB5,IFITM1,IGFBP4,IL15,IL1R1,ITGA11,ITGA4,KLF5,LDLR,LEF1,LEPREL2,LOXL1,LTBP2,LUM,MARVELD1,MGP,MICAL2,MMP19,MYO5B,NID1,NID2,NOV,NR2F2,OLFML2A,PABPC1L,PAPPA,PAPSS2,PDGFRB…
GO:0060548	negative regulation of cell death	17	0.0123	ENSP00000020945,ENSP00000164227,ENSP00000218388,ENSP00000225831,ENSP00000242261,ENSP00000259526,ENSP00000260356,ENSP00000261799,ENSP00000265165,ENSP00000269216,ENSP00000322909,ENSP00000336923,ENSP00000356954,ENSP00000365682,ENSP00000370256,ENSP00000377947,ENSP00000434939	ARHGAP10,BCL3,CCL2,CREB3L1,CTGF,FHL2,FOXC1,GATA6,LEF1,NOV,PDGFRB,RARG,SNAI2,THBS1,TIMP1,TLE1,TWIST1
GO:0003417	growth plate cartilage development	3	0.0125	ENSP00000260356,ENSP00000357362,ENSP00000377947	RARG,THBS1,THBS3
GO:0050794	regulation of cellular process	82	0.0136	ENSP00000020945,ENSP00000052754,ENSP00000188790,ENSP00000218388,ENSP00000223061,ENSP00000225648,ENSP00000225831,ENSP00000233813,ENSP00000233946,ENSP00000239151,ENSP00000240328,ENSP00000242261,ENSP00000252804,ENSP00000256104,ENSP00000256194,ENSP00000256861,ENSP00000258729,ENSP00000259526,ENSP00000260356,ENSP00000260630,ENSP00000261799,ENSP00000261978,ENSP00000263277,ENSP00000264187,ENSP00000265165…	ADAM12,ANO1,APOD,CCL2,CD248,CDC42EP3,COL15A1,COL1A2,COL3A1,COL5A2,COL6A3,CREB3L1,CRIP1,CTGF,CTSK,CYP1B1,CYR61,DCN,DIAPH3,EHD2,ENPP1,FABP4,FAP,FBN1,FHL2,FOXC1,FRMD6,FZD1,FZD2,FZD4,GABRE,GATA6,GPC6,HOXB5,HOXB6,IFITM1,IGF2BP3,IGFBP5,IL15,IL1R1,ITGA11,ITGA4,ITIH2,ITIH5,KCNK5,KDELR3,LDLR,LEF1,LEPREL2,LRRC17,LTBP2,LUM,MICAL2,NID1,NOV,NR2F2,PCOLCE,PDGFRB,PDLIM7,PHLDB2,PLCB4,POSTN,PRKCDBP,PXDN,RARG,RASAL…
GO:0006897	endocytosis	12	0.0137	ENSP00000225964,ENSP00000260356,ENSP00000263277,ENSP00000290902,ENSP00000297268,ENSP00000304408,ENSP00000339168,ENSP00000348099,ENSP00000353654,ENSP00000354238,ENSP00000364979,ENSP00000454071	COL1A1,COL1A2,COL3A1,COL4A1,COL4A2,COLEC11,EHD2,ENPP1,LDLR,PDLIM7,SPON2,THBS1
GO:0050896	response to stimulus	67	0.0141	ENSP00000020945,ENSP00000052754,ENSP00000225831,ENSP00000231004,ENSP00000233813,ENSP00000233946,ENSP00000240328,ENSP00000242261,ENSP00000244364,ENSP00000246792,ENSP00000252029,ENSP00000256104,ENSP00000259526,ENSP00000260356,ENSP00000261799,ENSP00000261921,ENSP00000261978,ENSP00000263277,ENSP00000265165,ENSP00000266718,ENSP00000267996,ENSP00000271651,ENSP00000287934,ENSP00000295324,ENSP00000295550…	ADAM12,ANO1,APOD,ARHGAP10,CCL2,CDC42EP3,CFH,COL11A1,COL15A1,COL18A1,COL5A1,COL6A3,CREB3L1,CRIP1,CTSK,CYR61,DCN,DEPDC1,DIAPH3,DST,EHD2,ENPP1,FABP4,FBLN1,FBN1,FHL2,FN1,FZD1,FZD4,GABRE,GPC6,GPR124,GPX8,IFITM1,IGFBP5,IL15,IL1R1,ITGA11,KDELR3,LDLR,LEF1,LOX,LOXL1,LTBP2,LUM,MMP19,NOV,PDGFRB,PLCB4,RARG,RASAL2,RRAS,SERPINH1,SFRP4,SLIT3,SNAI2,STRA6,SULF2,TBX2,TGFBI,THBS1,TLE1,TPM1,TRIML2,TWIST1,TYMP,UACA
GO:0001558	regulation of cell growth	10	0.0145	ENSP00000233813,ENSP00000259526,ENSP00000265165,ENSP00000269593,ENSP00000303766,ENSP00000346839,ENSP00000354238,ENSP00000356954,ENSP00000398736,ENSP00000430333	CTGF,CYR61,ENPP1,FN1,HTRA3,IGFBP4,IGFBP5,LEF1,NOV,SLIT3
GO:0035295	tube development	13	0.0145	ENSP00000231004,ENSP00000240328,ENSP00000242261,ENSP00000256194,ENSP00000287934,ENSP00000304408,ENSP00000323901,ENSP00000356954,ENSP00000364979,ENSP00000366915,ENSP00000370256,ENSP00000377947,ENSP00000456609	COL3A1,COL4A1,CTGF,FOXC1,FZD1,FZD2,KLF5,LOX,MICAL2,RARG,STRA6,TBX2,TWIST1
GO:0065009	regulation of molecular function	34	0.0147	ENSP00000164227,ENSP00000218388,ENSP00000223061,ENSP00000242261,ENSP00000252804,ENSP00000256104,ENSP00000256861,ENSP00000260356,ENSP00000260630,ENSP00000261799,ENSP00000265165,ENSP00000267996,ENSP00000287934,ENSP00000295324,ENSP00000295550,ENSP00000319464,ENSP00000323901,ENSP00000331544,ENSP00000333188,ENSP00000336923,ENSP00000346839,ENSP00000350894,ENSP00000351190,ENSP00000354219,ENSP00000356621…	ARHGAP10,BCL3,CALU,CDC42EP3,COL6A3,CPN2,CTGF,CYP1B1,CYR61,DEPDC1,FABP4,FBLN1,FN1,FOXL2,FZD1,FZD2,FZD4,ITGA4,ITIH2,ITIH5,LEF1,NR2F2,PCOLCE,PDGFRB,PXDN,RASAL2,SERPINH1,SFRP4,TBXA2R,THBS1,TIMP1,TPM1,TPM2,TWIST1
GO:0071295	cellular response to vitamin	3	0.0147	ENSP00000225964,ENSP00000287934,ENSP00000296545	COL1A1,FZD1,IL15
GO:1903510	mucopolysaccharide metabolic process	6	0.0152	ENSP00000256861,ENSP00000266718,ENSP00000296545,ENSP00000332151,ENSP00000351190,ENSP00000366246	DSE,GPC6,IL15,ITIH2,ITIH5,LUM
GO:0060323	head morphogenesis	4	0.0153	ENSP00000225964,ENSP00000246792,ENSP00000265165,ENSP00000456609	COL1A1,LEF1,RRAS,STRA6
GO:0043066	negative regulation of apoptotic process	16	0.0157	ENSP00000020945,ENSP00000164227,ENSP00000218388,ENSP00000225831,ENSP00000242261,ENSP00000260356,ENSP00000261799,ENSP00000265165,ENSP00000269216,ENSP00000322909,ENSP00000336923,ENSP00000365682,ENSP00000370256,ENSP00000377947,ENSP00000398736,ENSP00000434939	ARHGAP10,BCL3,CCL2,CREB3L1,CYR61,FHL2,FOXC1,GATA6,LEF1,PDGFRB,RARG,SNAI2,THBS1,TIMP1,TLE1,TWIST1
GO:0051128	regulation of cellular component organization	29	0.0167	ENSP00000020945,ENSP00000188790,ENSP00000225831,ENSP00000225964,ENSP00000233813,ENSP00000242261,ENSP00000259526,ENSP00000260356,ENSP00000261799,ENSP00000263277,ENSP00000265165,ENSP00000267996,ENSP00000269593,ENSP00000271651,ENSP00000295324,ENSP00000303766,ENSP00000316729,ENSP00000331544,ENSP00000345179,ENSP00000346839,ENSP00000354238,ENSP00000356954,ENSP00000358765,ENSP00000360882,ENSP00000366915…	APOD,CCL2,CDC42EP3,COL1A1,COL5A1,CTGF,CTSK,CYR61,EHD2,ENPP1,FAP,FBLN1,FN1,HTRA3,IGFBP4,IGFBP5,KLF5,LEF1,NOV,PDGFRB,PHLDB2,RHOJ,SFRP4,SLIT3,SNAI2,THBS1,TPBG,TPM1,TWIST1
GO:0003203	endocardial cushion morphogenesis	3	0.017	ENSP00000020945,ENSP00000240328,ENSP00000242261	SNAI2,TBX2,TWIST1
GO:0090287	regulation of cellular response to growth factor stimulus	8	0.0172	ENSP00000260356,ENSP00000287934,ENSP00000303766,ENSP00000325527,ENSP00000353007,ENSP00000398736,ENSP00000406367,ENSP00000434034	CYR61,FBN1,FZD1,FZD4,GPR124,HTRA3,SULF2,THBS1
GO:0003150	muscular septum morphogenesis	2	0.0178	ENSP00000287934,ENSP00000323901	FZD1,FZD2
GO:0003281	ventricular septum development	4	0.0178	ENSP00000287934,ENSP00000323901,ENSP00000398736,ENSP00000456609	CYR61,FZD1,FZD2,STRA6
GO:0030168	platelet activation	8	0.0181	ENSP00000218388,ENSP00000225964,ENSP00000260356,ENSP00000297268,ENSP00000304408,ENSP00000346839,ENSP00000393333,ENSP00000420381	CALU,COL1A1,COL1A2,COL3A1,FN1,TBXA2R,THBS1,TIMP1
GO:0051146	striated muscle cell differentiation	7	0.0186	ENSP00000233813,ENSP00000261799,ENSP00000265165,ENSP00000267996,ENSP00000269216,ENSP00000322909,ENSP00000357668	ADAM12,FHL2,GATA6,IGFBP5,LEF1,PDGFRB,TPM1
GO:0071560	cellular response to transforming growth factor beta stimulus	7	0.0197	ENSP00000225831,ENSP00000225964,ENSP00000261978,ENSP00000297268,ENSP00000304408,ENSP00000325527,ENSP00000353654	CCL2,COL1A1,COL1A2,COL3A1,COL4A2,FBN1,LTBP2
GO:0022602	ovulation cycle process	5	0.0206	ENSP00000313437,ENSP00000333188,ENSP00000370256,ENSP00000430333,ENSP00000434034	FOXC1,FOXL2,FZD4,MMP19,SLIT3
GO:0052548	regulation of endopeptidase activity	10	0.0207	ENSP00000218388,ENSP00000256861,ENSP00000260356,ENSP00000265165,ENSP00000295550,ENSP00000333188,ENSP00000350894,ENSP00000351190,ENSP00000356954,ENSP00000398736	COL6A3,CTGF,CYR61,FOXL2,ITIH2,ITIH5,LEF1,SERPINH1,THBS1,TIMP1
GO:0048745	smooth muscle tissue development	3	0.0226	ENSP00000261799,ENSP00000304408,ENSP00000456609	COL3A1,PDGFRB,STRA6
GO:0090288	negative regulation of cellular response to growth factor stimulus	6	0.0231	ENSP00000260356,ENSP00000287934,ENSP00000303766,ENSP00000325527,ENSP00000353007,ENSP00000406367	FBN1,FZD1,GPR124,HTRA3,SULF2,THBS1
GO:0009605	response to external stimulus	26	0.0236	ENSP00000052754,ENSP00000225831,ENSP00000225964,ENSP00000246792,ENSP00000252029,ENSP00000261799,ENSP00000261921,ENSP00000265165,ENSP00000287934,ENSP00000295550,ENSP00000296545,ENSP00000300527,ENSP00000330825,ENSP00000347454,ENSP00000353654,ENSP00000355180,ENSP00000359114,ENSP00000360882,ENSP00000364000,ENSP00000364979,ENSP00000366246,ENSP00000393333,ENSP00000398736,ENSP00000430333,ENSP00000454071…	ANO1,CCL2,COL11A1,COL1A1,COL4A1,COL4A2,COL5A1,COL5A2,COL6A1,COL6A2,COL6A3,CYR61,DCN,FZD1,GPC6,IFITM1,IL15,LDLR,LEF1,LOXL1,PDGFRB,RRAS,SLIT3,STRA6,TBXA2R,TYMP
GO:0032760	positive regulation of tumor necrosis factor production	4	0.024	ENSP00000225831,ENSP00000242261,ENSP00000260356,ENSP00000290902	CCL2,SPON2,THBS1,TWIST1
GO:0060538	skeletal muscle organ development	6	0.0248	ENSP00000052754,ENSP00000233813,ENSP00000333188,ENSP00000366915,ENSP00000377721,ENSP00000456609	DCN,FOXL2,IGFBP5,KLF5,NR2F2,STRA6
GO:0010628	positive regulation of gene expression	24	0.0254	ENSP00000225964,ENSP00000234198,ENSP00000239151,ENSP00000242261,ENSP00000256194,ENSP00000260356,ENSP00000265165,ENSP00000266718,ENSP00000287934,ENSP00000322909,ENSP00000323901,ENSP00000331544,ENSP00000346839,ENSP00000356954,ENSP00000357389,ENSP00000365682,ENSP00000366915,ENSP00000370256,ENSP00000377721,ENSP00000377947,ENSP00000398736,ENSP00000410715,ENSP00000434034,ENSP00000434939	COL1A1,CREB3L1,CTGF,CYR61,DLX2,FBLN1,FHL2,FN1,FOXC1,FZD1,FZD2,FZD4,HOXB5,KLF5,LEF1,LUM,MICAL2,NR2F2,RARG,SFRP4,SLC50A1,THBS1,TLE1,TWIST1
GO:0007568	aging	8	0.0256	ENSP00000052754,ENSP00000218388,ENSP00000225831,ENSP00000240328,ENSP00000296545,ENSP00000304408,ENSP00000345179,ENSP00000356954	APOD,CCL2,COL3A1,CTGF,DCN,IL15,TBX2,TIMP1
GO:0060713	labyrinthine layer morphogenesis	3	0.0256	ENSP00000265165,ENSP00000380227,ENSP00000398736	CYR61,ITGA4,LEF1
GO:0008284	positive regulation of cell proliferation	15	0.0262	ENSP00000218388,ENSP00000225831,ENSP00000240328,ENSP00000242261,ENSP00000261799,ENSP00000265165,ENSP00000269216,ENSP00000308117,ENSP00000331544,ENSP00000346839,ENSP00000347665,ENSP00000356954,ENSP00000361547,ENSP00000377947,ENSP00000398736	CCL2,CD248,COL18A1,CTGF,CYR61,FBLN1,FN1,GATA6,LEF1,PDGFRB,PRRX2,RARG,TBX2,TIMP1,TWIST1
GO:0010941	regulation of cell death	22	0.0262	ENSP00000020945,ENSP00000164227,ENSP00000188790,ENSP00000218388,ENSP00000225831,ENSP00000242261,ENSP00000259526,ENSP00000260356,ENSP00000260630,ENSP00000261799,ENSP00000265165,ENSP00000269216,ENSP00000282588,ENSP00000308117,ENSP00000322909,ENSP00000333188,ENSP00000347665,ENSP00000365682,ENSP00000370256,ENSP00000377947,ENSP00000410715,ENSP00000434939	BCL3,CCL2,CD248,COL18A1,CREB3L1,CYP1B1,FAP,FHL2,FOXC1,FOXL2,GATA6,ITGA1,LEF1,NOV,PDGFRB,RARG,SFRP4,SNAI2,THBS1,TIMP1,TLE1,TWIST1
GO:0060041	retina development in camera-type eye	6	0.0262	ENSP00000260630,ENSP00000261799,ENSP00000316729,ENSP00000364979,ENSP00000377947,ENSP00000434034	COL4A1,CYP1B1,FZD4,PDGFRB,RARG,RHOJ
GO:0040008	regulation of growth	13	0.0265	ENSP00000233813,ENSP00000240328,ENSP00000259526,ENSP00000265165,ENSP00000269216,ENSP00000269593,ENSP00000303766,ENSP00000346839,ENSP00000354238,ENSP00000356954,ENSP00000370256,ENSP00000398736,ENSP00000430333	CTGF,CYR61,ENPP1,FN1,FOXC1,GATA6,HTRA3,IGFBP4,IGFBP5,LEF1,NOV,SLIT3,TBX2
GO:0003433	chondrocyte development involved in endochondral bone morphogenesis	2	0.0268	ENSP00000350894,ENSP00000377947	RARG,SERPINH1
GO:0014012	peripheral nervous system axon regeneration	2	0.0268	ENSP00000345179,ENSP00000420381	APOD,CALU
GO:0030030	cell projection organization	17	0.0268	ENSP00000246792,ENSP00000267996,ENSP00000282588,ENSP00000290902,ENSP00000295550,ENSP00000300527,ENSP00000304408,ENSP00000332668,ENSP00000345179,ENSP00000353654,ENSP00000355180,ENSP00000360882,ENSP00000364000,ENSP00000364979,ENSP00000366915,ENSP00000420381,ENSP00000430333	APOD,CALU,COL3A1,COL4A1,COL4A2,COL5A1,COL5A2,COL6A1,COL6A2,COL6A3,ITGA1,KLF5,RRAS,SLIT3,SPON2,TPM1,TSKU
GO:0032680	regulation of tumor necrosis factor production	5	0.0268	ENSP00000164227,ENSP00000225831,ENSP00000242261,ENSP00000260356,ENSP00000290902	BCL3,CCL2,SPON2,THBS1,TWIST1
GO:0045597	positive regulation of cell differentiation	15	0.0268	ENSP00000020945,ENSP00000225964,ENSP00000242261,ENSP00000263277,ENSP00000265165,ENSP00000269216,ENSP00000296545,ENSP00000330825,ENSP00000346839,ENSP00000348099,ENSP00000356954,ENSP00000366915,ENSP00000370256,ENSP00000398736,ENSP00000410715	COL1A1,CTGF,CYR61,EHD2,FN1,FOXC1,GATA6,IFITM1,IL15,KLF5,LEF1,PDLIM7,SFRP4,SNAI2,TWIST1
GO:0048341	paraxial mesoderm formation	2	0.0268	ENSP00000265165,ENSP00000370256	FOXC1,LEF1
GO:0051051	negative regulation of transport	11	0.0268	ENSP00000020945,ENSP00000242261,ENSP00000260356,ENSP00000287934,ENSP00000331544,ENSP00000334105,ENSP00000345179,ENSP00000346839,ENSP00000354238,ENSP00000386918,ENSP00000410715	APOD,ENPP1,FBLN1,FN1,FZD1,KDELR3,PLCB4,SFRP4,SNAI2,THBS1,TWIST1
GO:0001502	cartilage condensation	3	0.0276	ENSP00000228938,ENSP00000356954,ENSP00000359114	COL11A1,CTGF,MGP
GO:0003416	endochondral bone developmental growth	3	0.0276	ENSP00000260356,ENSP00000357362,ENSP00000377947	RARG,THBS1,THBS3
GO:0048771	tissue remodeling	5	0.0276	ENSP00000233813,ENSP00000271651,ENSP00000354238,ENSP00000370256,ENSP00000380227	CTSK,ENPP1,FOXC1,IGFBP5,ITGA4
GO:0065007	biological regulation	85	0.0276	ENSP00000020945,ENSP00000052754,ENSP00000188790,ENSP00000218388,ENSP00000223061,ENSP00000225648,ENSP00000225831,ENSP00000228938,ENSP00000233813,ENSP00000233946,ENSP00000239151,ENSP00000240328,ENSP00000242261,ENSP00000252456,ENSP00000252804,ENSP00000256104,ENSP00000256194,ENSP00000256861,ENSP00000258729,ENSP00000260356,ENSP00000260630,ENSP00000261799,ENSP00000261978,ENSP00000263277,ENSP00000264187…	ADAM12,APOD,CCL2,CD248,CDC42EP3,CFH,CNN1,COL15A1,COL1A2,COL3A1,COL4A2,COL5A2,COL6A3,CPN2,CREB3L1,CRIP1,CTGF,CYP1B1,CYR61,DCN,DIAPH3,EHD2,ENPP1,FABP4,FAP,FBN1,FHL2,FOXC1,FRMD6,FZD1,FZD2,FZD4,GABRE,GATA6,GPC6,HOXB5,HOXB6,IFITM1,IGF2BP3,IGFBP5,IL15,IL1R1,ITGA11,ITIH2,ITIH5,LDLR,LEF1,LEPREL2,LRRC17,LTBP2,LUM,MGP,MICAL2,MYO5B,NID1,NR2F2,PAPSS2,PCOLCE,PDGFRB,PDLIM7,PHLDB2,PLCB4,POSTN,PXDN,RARG,RASAL2,S…
GO:0001667	ameboidal-type cell migration	6	0.028	ENSP00000188790,ENSP00000242261,ENSP00000260630,ENSP00000265165,ENSP00000380227,ENSP00000406367	CYP1B1,FAP,GPR124,ITGA4,LEF1,TWIST1
GO:0048589	developmental growth	9	0.0284	ENSP00000233813,ENSP00000240328,ENSP00000260356,ENSP00000345179,ENSP00000357362,ENSP00000370256,ENSP00000377947,ENSP00000430333,ENSP00000456609	APOD,FOXC1,IGFBP5,RARG,SLIT3,STRA6,TBX2,THBS1,THBS3
GO:0072001	renal system development	8	0.0287	ENSP00000052754,ENSP00000264187,ENSP00000265165,ENSP00000325527,ENSP00000353007,ENSP00000364979,ENSP00000370256,ENSP00000456609	COL4A1,DCN,FBN1,FOXC1,LEF1,NID1,STRA6,SULF2
GO:0010171	body morphogenesis	4	0.0295	ENSP00000225964,ENSP00000246792,ENSP00000265165,ENSP00000456609	COL1A1,LEF1,RRAS,STRA6
GO:0014032	neural crest cell development	4	0.0295	ENSP00000020945,ENSP00000242261,ENSP00000265165,ENSP00000370256	FOXC1,LEF1,SNAI2,TWIST1
GO:0070372	regulation of ERK1 and ERK2 cascade	7	0.0295	ENSP00000246792,ENSP00000261799,ENSP00000307292,ENSP00000331544,ENSP00000346839,ENSP00000356954,ENSP00000398736	CTGF,CYR61,FBLN1,FN1,PDGFRB,PRKCDBP,RRAS
GO:0008585	female gonad development	5	0.0304	ENSP00000313437,ENSP00000333188,ENSP00000370256,ENSP00000430333,ENSP00000434034	FOXC1,FOXL2,FZD4,MMP19,SLIT3
GO:0060343	trabecula formation	3	0.0304	ENSP00000225964,ENSP00000322909,ENSP00000357362	COL1A1,FHL2,THBS3
GO:2000826	regulation of heart morphogenesis	3	0.0304	ENSP00000240328,ENSP00000242261,ENSP00000370256	FOXC1,TBX2,TWIST1
GO:0051179	localization	46	0.0312	ENSP00000020945,ENSP00000164227,ENSP00000188790,ENSP00000218388,ENSP00000225831,ENSP00000242261,ENSP00000244364,ENSP00000256104,ENSP00000258729,ENSP00000260356,ENSP00000260630,ENSP00000261799,ENSP00000261978,ENSP00000265165,ENSP00000282588,ENSP00000285039,ENSP00000290902,ENSP00000297268,ENSP00000304408,ENSP00000306185,ENSP00000308117,ENSP00000325527,ENSP00000327290,ENSP00000339168,ENSP00000345179…	ANO1,ANTXR2,APOD,BCL3,CALU,CCL2,CD248,COL1A2,COL3A1,COL4A1,COL4A2,COL5A1,COLEC11,CREB3L1,CTGF,CYP1B1,CYR61,DST,ENPP1,FABP4,FAP,FBN1,FN1,FRMD6,FZD4,GPC6,GPR124,IGF2BP3,ITGA1,ITGA11,KDELR3,LDLR,LEF1,LTBP2,MYO5B,NR2F2,PDGFRB,PDLIM7,PHLDB2,SLC50A1,SNAI2,SPON2,STRA6,THBS1,TIMP1,TWIST1
GO:0001818	negative regulation of cytokine production	7	0.0335	ENSP00000242261,ENSP00000260356,ENSP00000265165,ENSP00000269216,ENSP00000331544,ENSP00000345179,ENSP00000346839	APOD,FBLN1,FN1,GATA6,LEF1,THBS1,TWIST1
GO:0032967	positive regulation of collagen biosynthetic process	3	0.034	ENSP00000225831,ENSP00000261799,ENSP00000356954	CCL2,CTGF,PDGFRB
GO:0035909	aorta morphogenesis	3	0.034	ENSP00000240328,ENSP00000261799,ENSP00000304408	COL3A1,PDGFRB,TBX2
GO:0009628	response to abiotic stimulus	18	0.0346	ENSP00000020945,ENSP00000052754,ENSP00000164227,ENSP00000225831,ENSP00000225964,ENSP00000233946,ENSP00000242261,ENSP00000260356,ENSP00000261799,ENSP00000269216,ENSP00000332449,ENSP00000347454,ENSP00000347665,ENSP00000356954,ENSP00000359114,ENSP00000366246,ENSP00000454071,ENSP00000456609	ANO1,BCL3,CCL2,COL11A1,COL18A1,COL1A1,CRIP1,CTGF,DCN,GATA6,GPC6,IL1R1,LDLR,PDGFRB,SNAI2,STRA6,THBS1,TWIST1
GO:0001554	luteolysis	2	0.036	ENSP00000313437,ENSP00000430333	MMP19,SLIT3
GO:0001957	intramembranous ossification	2	0.036	ENSP00000225964,ENSP00000271651	COL1A1,CTSK
GO:0003149	membranous septum morphogenesis	2	0.036	ENSP00000287934,ENSP00000323901	FZD1,FZD2
GO:0032914	positive regulation of transforming growth factor beta1 production	2	0.036	ENSP00000260356,ENSP00000266718	LUM,THBS1
GO:0060022	hard palate development	2	0.036	ENSP00000287934,ENSP00000323901	FZD1,FZD2
GO:2000402	negative regulation of lymphocyte migration	2	0.036	ENSP00000225831,ENSP00000345179	APOD,CCL2
GO:0003179	heart valve morphogenesis	3	0.0367	ENSP00000242261,ENSP00000398736,ENSP00000456609	CYR61,STRA6,TWIST1
GO:0010811	positive regulation of cell-substrate adhesion	5	0.0367	ENSP00000260356,ENSP00000264187,ENSP00000331544,ENSP00000346839,ENSP00000398736	CYR61,FBLN1,FN1,NID1,THBS1
GO:0045992	negative regulation of embryonic development	3	0.0367	ENSP00000240328,ENSP00000360882,ENSP00000364000	COL5A1,COL5A2,TBX2
GO:0046545	development of primary female sexual characteristics	5	0.0367	ENSP00000313437,ENSP00000333188,ENSP00000370256,ENSP00000430333,ENSP00000434034	FOXC1,FOXL2,FZD4,MMP19,SLIT3
GO:0060669	embryonic placenta morphogenesis	3	0.0367	ENSP00000265165,ENSP00000380227,ENSP00000398736	CYR61,ITGA4,LEF1
GO:0006979	response to oxidative stress	9	0.0368	ENSP00000225964,ENSP00000233946,ENSP00000252804,ENSP00000260356,ENSP00000260630,ENSP00000261799,ENSP00000267996,ENSP00000345179,ENSP00000423822	APOD,COL1A1,CYP1B1,GPX8,IL1R1,PDGFRB,PXDN,THBS1,TPM1
GO:0010629	negative regulation of gene expression	21	0.0368	ENSP00000020945,ENSP00000164227,ENSP00000233813,ENSP00000234198,ENSP00000240328,ENSP00000242261,ENSP00000256104,ENSP00000258729,ENSP00000260356,ENSP00000260630,ENSP00000269216,ENSP00000287934,ENSP00000322909,ENSP00000356954,ENSP00000365682,ENSP00000366915,ENSP00000377721,ENSP00000377947,ENSP00000410715,ENSP00000412292,ENSP00000430333	BCL3,CTGF,CYP1B1,DEPDC1,DLX2,FABP4,FHL2,FZD1,GATA6,IGF2BP3,IGFBP5,KLF5,NR2F2,RARG,SFRP4,SLIT3,SNAI2,TBX2,THBS1,TLE1,TWIST1
GO:0042493	response to drug	10	0.0377	ENSP00000225831,ENSP00000225964,ENSP00000231004,ENSP00000260356,ENSP00000269216,ENSP00000287934,ENSP00000299964,ENSP00000345179,ENSP00000347665,ENSP00000393333	APOD,CCL2,COL18A1,COL1A1,FZD1,GATA6,LOX,NNMT,TBXA2R,THBS1
GO:0042698	ovulation cycle	5	0.0395	ENSP00000313437,ENSP00000333188,ENSP00000370256,ENSP00000430333,ENSP00000434034	FOXC1,FOXL2,FZD4,MMP19,SLIT3
GO:0030162	regulation of proteolysis	14	0.0401	ENSP00000218388,ENSP00000223061,ENSP00000256861,ENSP00000260356,ENSP00000265165,ENSP00000295550,ENSP00000331544,ENSP00000333188,ENSP00000346839,ENSP00000350894,ENSP00000351190,ENSP00000356399,ENSP00000356954,ENSP00000398736	CFH,COL6A3,CTGF,CYR61,FBLN1,FN1,FOXL2,ITIH2,ITIH5,LEF1,PCOLCE,SERPINH1,THBS1,TIMP1
GO:0030855	epithelial cell differentiation	11	0.0401	ENSP00000239151,ENSP00000265165,ENSP00000287934,ENSP00000323901,ENSP00000333188,ENSP00000347665,ENSP00000348550,ENSP00000364979,ENSP00000366915,ENSP00000377721,ENSP00000377947	COL18A1,COL4A1,FOXL2,FRMD6,FZD1,FZD2,HOXB5,KLF5,LEF1,NR2F2,RARG
GO:2000027	regulation of organ morphogenesis	6	0.0401	ENSP00000020945,ENSP00000240328,ENSP00000242261,ENSP00000287934,ENSP00000323901,ENSP00000370256	FOXC1,FZD1,FZD2,SNAI2,TBX2,TWIST1
GO:0048596	embryonic camera-type eye morphogenesis	3	0.0403	ENSP00000240328,ENSP00000242261,ENSP00000456609	STRA6,TBX2,TWIST1
GO:0007165	signal transduction	48	0.0418	ENSP00000020945,ENSP00000164227,ENSP00000225831,ENSP00000233946,ENSP00000244364,ENSP00000246792,ENSP00000259526,ENSP00000260630,ENSP00000261799,ENSP00000261978,ENSP00000265165,ENSP00000269593,ENSP00000271651,ENSP00000282588,ENSP00000287934,ENSP00000295324,ENSP00000296545,ENSP00000297268,ENSP00000304408,ENSP00000314556,ENSP00000322909,ENSP00000327290,ENSP00000330825,ENSP00000332449,ENSP00000334105…	ADAM12,ANO1,ARHGAP10,BCL3,CCL2,CDC42EP3,COL15A1,COL1A2,COL3A1,CREB3L1,CRIP1,CTSK,CYP1B1,CYR61,DEPDC1,DIAPH3,DST,FHL2,FZD1,FZD4,GABRE,GPC6,GPR124,IFITM1,IGFBP4,IL15,IL1R1,ITGA1,ITGA11,ITGA4,KDELR3,LDLR,LEF1,LTBP2,NOV,NR2F2,PDGFRB,PLCB4,RARG,RASAL2,RRAS,SFRP4,SLIT3,SNAI2,STRA6,SULF2,TLE1,UACA
GO:0042476	odontogenesis	5	0.0424	ENSP00000234198,ENSP00000242261,ENSP00000265165,ENSP00000297268,ENSP00000370256	COL1A2,DLX2,FOXC1,LEF1,TWIST1
GO:0043588	skin development	7	0.0433	ENSP00000225964,ENSP00000233813,ENSP00000265165,ENSP00000297268,ENSP00000304408,ENSP00000360882,ENSP00000364000	COL1A1,COL1A2,COL3A1,COL5A1,COL5A2,IGFBP5,LEF1
GO:0060541	respiratory system development	7	0.0433	ENSP00000231004,ENSP00000265165,ENSP00000269216,ENSP00000287934,ENSP00000356954,ENSP00000377947,ENSP00000456609	CTGF,FZD1,GATA6,LEF1,LOX,RARG,STRA6
GO:0001819	positive regulation of cytokine production	9	0.0438	ENSP00000164227,ENSP00000225831,ENSP00000242261,ENSP00000260356,ENSP00000260630,ENSP00000266718,ENSP00000290902,ENSP00000296545,ENSP00000353007	BCL3,CCL2,CYP1B1,IL15,LUM,SPON2,SULF2,THBS1,TWIST1
GO:0006024	glycosaminoglycan biosynthetic process	5	0.0438	ENSP00000052754,ENSP00000261799,ENSP00000266718,ENSP00000332151,ENSP00000366246	DCN,DSE,GPC6,LUM,PDGFRB
GO:0014033	neural crest cell differentiation	4	0.045	ENSP00000020945,ENSP00000242261,ENSP00000265165,ENSP00000370256	FOXC1,LEF1,SNAI2,TWIST1
GO:0032808	lacrimal gland development	2	0.0462	ENSP00000370256,ENSP00000377947	FOXC1,RARG
GO:0035989	tendon development	2	0.0462	ENSP00000359114,ENSP00000360882	COL11A1,COL5A1
GO:0043589	skin morphogenesis	2	0.0462	ENSP00000225964,ENSP00000297268	COL1A1,COL1A2
GO:0044342	type B pancreatic cell proliferation	2	0.0462	ENSP00000233813,ENSP00000269593	IGFBP4,IGFBP5
GO:0060430	lung saccule development	2	0.0462	ENSP00000269216,ENSP00000456609	GATA6,STRA6
GO:0071637	regulation of monocyte chemotactic protein-1 production	2	0.0462	ENSP00000242261,ENSP00000345179	APOD,TWIST1
GO:0010605	negative regulation of macromolecule metabolic process	28	0.0464	ENSP00000020945,ENSP00000218388,ENSP00000233813,ENSP00000234198,ENSP00000240328,ENSP00000242261,ENSP00000256104,ENSP00000256861,ENSP00000258729,ENSP00000260356,ENSP00000260630,ENSP00000269216,ENSP00000287934,ENSP00000295550,ENSP00000322909,ENSP00000331544,ENSP00000345179,ENSP00000350894,ENSP00000351190,ENSP00000354238,ENSP00000356954,ENSP00000365682,ENSP00000366915,ENSP00000377721,ENSP00000377947…	APOD,COL6A3,CTGF,CYP1B1,DEPDC1,DLX2,ENPP1,FABP4,FBLN1,FHL2,FZD1,GATA6,IGF2BP3,IGFBP5,ITIH2,ITIH5,KLF5,NR2F2,RARG,SERPINH1,SFRP4,SLIT3,SNAI2,TBX2,THBS1,TIMP1,TLE1,TWIST1
GO:0010952	positive regulation of peptidase activity	6	0.0465	ENSP00000223061,ENSP00000331544,ENSP00000333188,ENSP00000346839,ENSP00000356954,ENSP00000398736	CTGF,CYR61,FBLN1,FN1,FOXL2,PCOLCE
GO:1901888	regulation of cell junction assembly	4	0.0465	ENSP00000020945,ENSP00000260356,ENSP00000345179,ENSP00000377502	APOD,PHLDB2,SNAI2,THBS1
GO:0003170	heart valve development	3	0.0475	ENSP00000242261,ENSP00000398736,ENSP00000456609	CYR61,STRA6,TWIST1
GO:0003008	system process	23	0.0487	ENSP00000020945,ENSP00000225964,ENSP00000260630,ENSP00000265165,ENSP00000266718,ENSP00000267996,ENSP00000269216,ENSP00000285039,ENSP00000296545,ENSP00000297268,ENSP00000323901,ENSP00000347454,ENSP00000347665,ENSP00000352527,ENSP00000353007,ENSP00000354219,ENSP00000359114,ENSP00000370256,ENSP00000393333,ENSP00000416330,ENSP00000434034,ENSP00000454071,ENSP00000456609	ANO1,COL11A1,COL18A1,COL1A1,COL1A2,CYP1B1,FOXC1,FZD2,FZD4,GATA6,IL15,KCNK5,LDLR,LEF1,LUM,MYO5B,SNAI2,STRA6,SULF2,TBXA2R,TGFBI,TPM1,TPM2
GO:0060560	developmental growth involved in morphogenesis	5	0.0498	ENSP00000240328,ENSP00000260356,ENSP00000357362,ENSP00000377947,ENSP00000430333	RARG,SLIT3,TBX2,THBS1,THBS3

## Sheet: Suppl. 5 - GO total Low grade
#pathway ID	pathway description	observed gene count	false discovery rate	matching proteins in your network (IDs)	matching proteins in your network (labels)
GO:0007399	nervous system development	52	2.54e-06	ENSP00000216775,ENSP00000227524,ENSP00000238018,ENSP00000240874,ENSP00000242152,ENSP00000244458,ENSP00000254878,ENSP00000258873,ENSP00000262545,ENSP00000262593,ENSP00000263373,ENSP00000263754,ENSP00000265022,ENSP00000265136,ENSP00000265191,ENSP00000265922,ENSP00000276659,ENSP00000278379,ENSP00000284292,ENSP00000295454,ENSP00000296869,ENSP00000302599,ENSP00000303212,ENSP00000304437,ENSP00000305416…	ABLIM2,ACSBG1,ACSL6,ADORA1,ALDH5A1,ARNT2,CCK,COBL,CPNE6,CSGALNACT1,DBC1,DGKG,DOK5,EMX2,ERBB4,FAM5B,FUT9,GABRB1,GDA,HPCAL4,HRSP12,KALRN,KAT2B,KCNA2,KIAA0319,KIF13B,KNDC1,LGI1,LY6H,MMD2,NAP1L2,NFASC,NME5,NPY,NRGN,P2RY12,P2RY2,PACSIN1,PCSK2,PPAP2B,PRNP,PRPF19,ROBO2,RSPO2,S1PR1,SEMA3E,SH3GL2,SLC1A2,SLC39A12,SLITRK4,SPTBN4,XK
GO:0022008	neurogenesis	41	7.93e-06	ENSP00000009180,ENSP00000216775,ENSP00000227524,ENSP00000240874,ENSP00000242152,ENSP00000244458,ENSP00000252854,ENSP00000263373,ENSP00000263754,ENSP00000265022,ENSP00000265136,ENSP00000265922,ENSP00000276659,ENSP00000295454,ENSP00000296869,ENSP00000303212,ENSP00000304437,ENSP00000305416,ENSP00000307259,ENSP00000307549,ENSP00000310305,ENSP00000335657,ENSP00000336627,ENSP00000342235,ENSP00000354481…	ABLIM2,ACSL6,CCK,CD9,COBL,CPNE6,DBC1,DGKG,EMX2,ERBB4,FAM5B,GABRB1,KALRN,KAT2B,KIAA0319,KIF13B,KNDC1,LGI1,MMD2,NAP1L2,NEURL,NPTX1,NPY,NR2E1,OLFM1,P2RY12,P2RY2,PACSIN1,PPAP2B,PRNP,PRPF19,ROBO2,RORB,RSPO2,S1PR1,SEMA3E,SH3GL2,SLC39A12,SLITRK4,SPTBN4,XK
GO:0048699	generation of neurons	38	4.53e-05	ENSP00000216775,ENSP00000227524,ENSP00000240874,ENSP00000242152,ENSP00000244458,ENSP00000252854,ENSP00000263373,ENSP00000263754,ENSP00000265022,ENSP00000265136,ENSP00000265922,ENSP00000276659,ENSP00000295454,ENSP00000296869,ENSP00000303212,ENSP00000304437,ENSP00000305416,ENSP00000307549,ENSP00000310305,ENSP00000335657,ENSP00000336627,ENSP00000342235,ENSP00000354481,ENSP00000357982,ENSP00000358202…	ABLIM2,ACSL6,CCK,COBL,CPNE6,DBC1,DGKG,EMX2,ERBB4,FAM5B,GABRB1,KALRN,KAT2B,KIAA0319,KIF13B,KNDC1,LGI1,MMD2,NAP1L2,NEURL,NPTX1,NPY,NR2E1,OLFM1,P2RY2,PACSIN1,PRNP,PRPF19,ROBO2,RORB,RSPO2,S1PR1,SEMA3E,SH3GL2,SLC39A12,SLITRK4,SPTBN4,XK
GO:0007268	synaptic transmission	23	0.000124	ENSP00000023897,ENSP00000216775,ENSP00000217420,ENSP00000242152,ENSP00000263033,ENSP00000263934,ENSP00000278379,ENSP00000287641,ENSP00000295454,ENSP00000307549,ENSP00000308549,ENSP00000314520,ENSP00000314649,ENSP00000328511,ENSP00000330219,ENSP00000340684,ENSP00000342952,ENSP00000348897,ENSP00000378464,ENSP00000381412,ENSP00000387694,ENSP00000410732,ENSP00000417161	ADCY2,ADORA1,ALDH5A1,CAMK2A,CPLX3,CPNE6,GABRA1,GABRA2,GABRB1,GABRG2,GPR143,KCNA2,KCNA4,KIF1B,MAOA,NPTX1,NPY,SLC12A5,SLC1A2,SLC32A1,SST,SYN3,SYTL4
GO:0045664	regulation of neuron differentiation	20	0.000494	ENSP00000216775,ENSP00000227524,ENSP00000244458,ENSP00000261918,ENSP00000263754,ENSP00000265136,ENSP00000265922,ENSP00000283268,ENSP00000304437,ENSP00000310305,ENSP00000354481,ENSP00000357982,ENSP00000358795,ENSP00000362616,ENSP00000366586,ENSP00000367459,ENSP00000367879,ENSP00000384690,ENSP00000417335,ENSP00000427900	COBL,CPNE6,DBC1,FAM5B,FEZF2,KAT2B,KIAA0319,KIF13B,KNDC1,MMD2,NAP1L2,NEURL,NR2E1,P2RY2,PACSIN1,PRPF19,ROBO2,SEMA7A,SLC39A12,XK
GO:0050767	regulation of neurogenesis	21	0.00239	ENSP00000216775,ENSP00000227524,ENSP00000244458,ENSP00000252854,ENSP00000261918,ENSP00000263754,ENSP00000265136,ENSP00000265922,ENSP00000283268,ENSP00000304437,ENSP00000310305,ENSP00000354481,ENSP00000357982,ENSP00000358795,ENSP00000362616,ENSP00000366586,ENSP00000367459,ENSP00000367879,ENSP00000384690,ENSP00000417335,ENSP00000427900	COBL,CPNE6,DBC1,FAM5B,FEZF2,KAT2B,KIAA0319,KIF13B,KNDC1,MMD2,NAP1L2,NEURL,NR2E1,OLFM1,P2RY2,PACSIN1,PRPF19,ROBO2,SEMA7A,SLC39A12,XK
GO:0010975	regulation of neuron projection development	15	0.00466	ENSP00000216775,ENSP00000244458,ENSP00000261918,ENSP00000263754,ENSP00000265136,ENSP00000283268,ENSP00000304437,ENSP00000310305,ENSP00000357982,ENSP00000358795,ENSP00000366586,ENSP00000367459,ENSP00000367879,ENSP00000417335,ENSP00000427900	COBL,CPNE6,FEZF2,KAT2B,KIAA0319,KIF13B,KNDC1,NEURL,NR2E1,P2RY2,PACSIN1,ROBO2,SEMA7A,SLC39A12,XK
GO:0045666	positive regulation of neuron differentiation	14	0.00466	ENSP00000216775,ENSP00000244458,ENSP00000261918,ENSP00000263754,ENSP00000265136,ENSP00000265922,ENSP00000266744,ENSP00000283268,ENSP00000310305,ENSP00000354481,ENSP00000358795,ENSP00000362616,ENSP00000384690,ENSP00000417335	ASCL1,COBL,CPNE6,DBC1,FAM5B,FEZF2,KAT2B,MMD2,NAP1L2,NEURL,P2RY2,PACSIN1,ROBO2,SEMA7A
GO:0051960	regulation of nervous system development	22	0.00466	ENSP00000216775,ENSP00000227524,ENSP00000244458,ENSP00000252854,ENSP00000261918,ENSP00000263754,ENSP00000265136,ENSP00000265922,ENSP00000283268,ENSP00000304437,ENSP00000310305,ENSP00000336627,ENSP00000354481,ENSP00000357982,ENSP00000358795,ENSP00000362616,ENSP00000366586,ENSP00000367459,ENSP00000367879,ENSP00000384690,ENSP00000417335,ENSP00000427900	COBL,CPNE6,DBC1,FAM5B,FEZF2,KAT2B,KIAA0319,KIF13B,KNDC1,MMD2,NAP1L2,NEURL,NR2E1,OLFM1,P2RY2,PACSIN1,PRPF19,ROBO2,SEMA7A,SLC39A12,SLITRK4,XK
GO:0048731	system development	63	0.00488	ENSP00000216775,ENSP00000227524,ENSP00000228872,ENSP00000238018,ENSP00000240874,ENSP00000242152,ENSP00000242728,ENSP00000244458,ENSP00000252854,ENSP00000254878,ENSP00000258873,ENSP00000262545,ENSP00000262593,ENSP00000263373,ENSP00000263754,ENSP00000265022,ENSP00000265136,ENSP00000265191,ENSP00000265922,ENSP00000267540,ENSP00000276659,ENSP00000278379,ENSP00000281243,ENSP00000284292,ENSP00000285379…	ABLIM2,ACSBG1,ACSL6,ADORA1,ALDH5A1,AMOT,ARNT2,BHLHE41,CA2,CCK,CDKN1B,COBL,CPNE6,DBC1,DGKG,DMRT2,DOK5,EMX2,ERBB4,ESM1,FAM5B,FUT9,GABRB1,GDA,HPCAL4,HRSP12,HTATIP2,KALRN,KAT2B,KCNA2,KIAA0319,KIF13B,KNDC1,LGI1,LY6H,MMD2,NAP1L2,NEBL,NFASC,NME5,NPY,NRGN,OLFM1,P2RY12,P2RY2,PACSIN1,PCSK2,PPAP2B,PRNP,PRPF19,QDPR,ROBO2,RSPO2,SEMA3E,SH3GL2,SLC1A2,SLC39A12,SLITRK4,SOHLH1,SPTBN4,STON2,TDRD7,XK
GO:0050769	positive regulation of neurogenesis	15	0.00894	ENSP00000216775,ENSP00000227524,ENSP00000244458,ENSP00000261918,ENSP00000263754,ENSP00000265136,ENSP00000265922,ENSP00000266744,ENSP00000283268,ENSP00000310305,ENSP00000354481,ENSP00000358795,ENSP00000362616,ENSP00000384690,ENSP00000417335	ASCL1,COBL,CPNE6,DBC1,FAM5B,FEZF2,KAT2B,MMD2,NAP1L2,NEURL,P2RY2,PACSIN1,PRPF19,ROBO2,SEMA7A
GO:0010720	positive regulation of cell development	17	0.00897	ENSP00000216775,ENSP00000227524,ENSP00000244458,ENSP00000252854,ENSP00000261918,ENSP00000263754,ENSP00000265136,ENSP00000265922,ENSP00000266744,ENSP00000280979,ENSP00000283268,ENSP00000310305,ENSP00000354481,ENSP00000358795,ENSP00000362616,ENSP00000384690,ENSP00000417335	AKAP6,ASCL1,COBL,CPNE6,DBC1,FAM5B,FEZF2,KAT2B,MMD2,NAP1L2,NEURL,OLFM1,P2RY2,PACSIN1,PRPF19,ROBO2,SEMA7A
GO:0007275	multicellular organismal development	68	0.0105	ENSP00000216775,ENSP00000227524,ENSP00000228872,ENSP00000238018,ENSP00000240874,ENSP00000242152,ENSP00000242728,ENSP00000244458,ENSP00000252854,ENSP00000254878,ENSP00000258873,ENSP00000262545,ENSP00000262593,ENSP00000263207,ENSP00000263373,ENSP00000263754,ENSP00000265022,ENSP00000265136,ENSP00000265191,ENSP00000265922,ENSP00000267540,ENSP00000276659,ENSP00000278379,ENSP00000281243,ENSP00000284292…	ABLIM2,ACSBG1,ACSL6,ADORA1,AMOT,ARNT2,ARVCF,BHLHE41,CA2,CCK,CDKN1B,COBL,CPNE6,DBC1,DGKG,DMRT2,DOK5,EMX2,ERBB4,ESM1,FAM5B,FUT9,GABRB1,GABRG2,GDA,HPCAL4,HRSP12,HTATIP2,KALRN,KAT2B,KCNA2,KIAA0319,KIF13B,KNDC1,LGI1,LY6H,MMD2,NAP1L2,NEBL,NFASC,NME5,NPM2,NPY,NRGN,OLFM1,P2RY12,P2RY2,PACSIN1,PCSK2,PLEKHB1,PPAP2B,PRNP,PRPF19,QDPR,RADIL,ROBO2,RSPO2,SEMA3E,SH3GL2,SLC1A2,SLC39A12,SLITRK4,SOHLH1,SPTBN4,STON2,…
GO:0051962	positive regulation of nervous system development	16	0.0105	ENSP00000216775,ENSP00000227524,ENSP00000244458,ENSP00000261918,ENSP00000263754,ENSP00000265136,ENSP00000265922,ENSP00000266744,ENSP00000283268,ENSP00000310305,ENSP00000336627,ENSP00000354481,ENSP00000358795,ENSP00000362616,ENSP00000384690,ENSP00000417335	ASCL1,COBL,CPNE6,DBC1,FAM5B,FEZF2,KAT2B,MMD2,NAP1L2,NEURL,P2RY2,PACSIN1,PRPF19,ROBO2,SEMA7A,SLITRK4
GO:0021954	central nervous system neuron development	7	0.0111	ENSP00000242152,ENSP00000263373,ENSP00000266744,ENSP00000283268,ENSP00000295454,ENSP00000357982,ENSP00000417335	ASCL1,FEZF2,GABRB1,NPY,NR2E1,ROBO2,SPTBN4
GO:0044767	single-organism developmental process	74	0.0111	ENSP00000216775,ENSP00000217420,ENSP00000227524,ENSP00000228872,ENSP00000238018,ENSP00000240874,ENSP00000242152,ENSP00000242728,ENSP00000244458,ENSP00000252854,ENSP00000254878,ENSP00000258873,ENSP00000262207,ENSP00000262545,ENSP00000262593,ENSP00000263207,ENSP00000263373,ENSP00000263754,ENSP00000265022,ENSP00000265136,ENSP00000265922,ENSP00000267540,ENSP00000276659,ENSP00000278379,ENSP00000281243…	ABLIM2,ACSBG1,ACSL6,ADORA1,AMOT,ARHGEF26,ARNT2,ARVCF,BHLHE41,C9orf24,CA2,CBR1,CCK,CDKN1B,CFL2,COBL,CPNE6,CRISPLD1,DBC1,DGKG,DMRT2,DOK5,EMX2,ESM1,FAM5B,FUT9,GABRB1,GABRG2,GDA,GPR143,HPCAL4,HRSP12,HTATIP2,KALRN,KAT2B,KCNA2,KIAA0319,KIF13B,KNDC1,LGI1,LY6H,MMD2,NAP1L2,NEBL,NFASC,NPM2,NPY,NRGN,OLFM1,P2RY12,P2RY2,PACSIN1,PCSK2,PLEKHB1,PPAP2B,PRNP,PRPF19,QDPR,RADIL,ROBO2,RSPH1,RSPO2,SEMA3E,SH3GL2,SLC12A…
GO:0048856	anatomical structure development	68	0.0111	ENSP00000216775,ENSP00000227524,ENSP00000228872,ENSP00000238018,ENSP00000240874,ENSP00000242152,ENSP00000242728,ENSP00000244458,ENSP00000252854,ENSP00000254878,ENSP00000258873,ENSP00000262207,ENSP00000262545,ENSP00000262593,ENSP00000263373,ENSP00000263754,ENSP00000265022,ENSP00000265136,ENSP00000265922,ENSP00000267540,ENSP00000276659,ENSP00000278379,ENSP00000281243,ENSP00000284292,ENSP00000285379…	ABLIM2,ACSBG1,ACSL6,ADORA1,ALDH5A1,AMOT,ARHGEF26,ARNT2,BHLHE41,CA2,CBR1,CCK,CDKN1B,CFL2,COBL,CPNE6,CRISPLD1,DBC1,DGKG,DMRT2,DOK5,EMX2,ERBB4,ESM1,FAM5B,FUT9,GABRB1,GDA,HPCAL4,HRSP12,HTATIP2,KALRN,KAT2B,KCNA2,KIAA0319,KIF13B,KNDC1,LGI1,LY6H,MMD2,NAP1L2,NEBL,NFASC,NPM2,NPY,NRGN,OLFM1,P2RY12,P2RY2,PACSIN1,PCSK2,PPAP2B,PRNP,PRPF19,QDPR,RADIL,ROBO2,RSPH1,RSPO2,SEMA3E,SH3GL2,SLC1A2,SLC39A12,SLITRK4,SOHL…
GO:0006928	movement of cell or subcellular component	31	0.0116	ENSP00000009180,ENSP00000240874,ENSP00000242152,ENSP00000242994,ENSP00000253188,ENSP00000261918,ENSP00000263373,ENSP00000265191,ENSP00000266744,ENSP00000302936,ENSP00000303212,ENSP00000305416,ENSP00000307259,ENSP00000332116,ENSP00000335657,ENSP00000342235,ENSP00000344786,ENSP00000357982,ENSP00000358202,ENSP00000358795,ENSP00000360296,ENSP00000360472,ENSP00000361027,ENSP00000367459,ENSP00000368752…	ABLIM2,AMOT,ASCL1,CCK,CD9,DYNLRB2,EMX2,ERBB4,KALRN,KIAA0319,KIF13B,LGI1,NEURL,NEUROD4,NFASC,NME5,NPY,NR2E1,P2RY12,PDE4B,PPAP2B,PRNP,RASGEF1A,ROBO2,S1PR1,SEMA3E,SEMA7A,SH3GL2,SLC7A10,SPTBN4,WWC1
GO:0060284	regulation of cell development	22	0.0116	ENSP00000216775,ENSP00000227524,ENSP00000244458,ENSP00000252854,ENSP00000261918,ENSP00000263754,ENSP00000265136,ENSP00000265922,ENSP00000280979,ENSP00000283268,ENSP00000304437,ENSP00000310305,ENSP00000354481,ENSP00000357982,ENSP00000358795,ENSP00000362616,ENSP00000366586,ENSP00000367459,ENSP00000367879,ENSP00000384690,ENSP00000417335,ENSP00000427900	AKAP6,COBL,CPNE6,DBC1,FAM5B,FEZF2,KAT2B,KIAA0319,KIF13B,KNDC1,MMD2,NAP1L2,NEURL,NR2E1,OLFM1,P2RY2,PACSIN1,PRPF19,ROBO2,SEMA7A,SLC39A12,XK
GO:0031344	regulation of cell projection organization	16	0.015	ENSP00000216775,ENSP00000244458,ENSP00000261918,ENSP00000263754,ENSP00000265136,ENSP00000283268,ENSP00000304437,ENSP00000310305,ENSP00000357982,ENSP00000358753,ENSP00000358795,ENSP00000366586,ENSP00000367459,ENSP00000367879,ENSP00000417335,ENSP00000427900	COBL,CPNE6,FEZF2,KAT2B,KIAA0319,KIF13B,KNDC1,NEURL,NR2E1,P2RY2,PACSIN1,PIFO,ROBO2,SEMA7A,SLC39A12,XK
GO:0006836	neurotransmitter transport	9	0.018	ENSP00000217420,ENSP00000263033,ENSP00000278379,ENSP00000314649,ENSP00000330219,ENSP00000340684,ENSP00000348897,ENSP00000361768,ENSP00000378464	ALDH5A1,CPLX3,GABRA2,MAOA,RIMS3,SLC1A2,SLC32A1,SYN3,SYTL4
GO:0051128	regulation of cellular component organization	42	0.018	ENSP00000216775,ENSP00000221166,ENSP00000228872,ENSP00000244458,ENSP00000252854,ENSP00000254878,ENSP00000261918,ENSP00000263373,ENSP00000263754,ENSP00000265136,ENSP00000267540,ENSP00000280979,ENSP00000283268,ENSP00000288167,ENSP00000289820,ENSP00000298159,ENSP00000298596,ENSP00000303212,ENSP00000304437,ENSP00000305416,ENSP00000310305,ENSP00000320017,ENSP00000335657,ENSP00000336627,ENSP00000355652…	AKAP6,AMOT,CCK,CDKN1B,CFL2,COBL,CPNE6,DNAJC6,ESM1,FAM131B,FEZF2,HRSP12,IL17RB,KAT2B,KIAA0319,KIAA1324,KIF13B,KNDC1,LGI1,NAP1L2,NEFM,NEURL,NPM2,NR2E1,OLFM1,P2RY2,PACSIN1,PHYHIP,PIFO,RHOU,RIMS3,ROBO2,S1PR1,SEMA3E,SEMA7A,SH3GL2,SLC39A12,SLITRK4,SPTBN4,STON2,STOX1,XK
GO:0007417	central nervous system development	23	0.0186	ENSP00000009180,ENSP00000242152,ENSP00000254878,ENSP00000261918,ENSP00000263373,ENSP00000265191,ENSP00000278379,ENSP00000283268,ENSP00000295454,ENSP00000304437,ENSP00000305416,ENSP00000307479,ENSP00000307549,ENSP00000314649,ENSP00000342235,ENSP00000357982,ENSP00000358202,ENSP00000358795,ENSP00000360296,ENSP00000361935,ENSP00000366093,ENSP00000369981,ENSP00000417335	ALDH5A1,ARNT2,CD9,EMX2,ERBB4,FEZF2,GABRB1,HPCAL4,HRSP12,KNDC1,NEURL,NME5,NPTX1,NPY,NR2E1,PPAP2B,ROBO2,RORB,S1PR1,SEMA7A,SH3GL2,SLC1A2,SPTBN4
GO:0040011	locomotion	28	0.0223	ENSP00000240874,ENSP00000242994,ENSP00000253188,ENSP00000261918,ENSP00000263373,ENSP00000266744,ENSP00000284262,ENSP00000303212,ENSP00000305416,ENSP00000306449,ENSP00000307259,ENSP00000332116,ENSP00000335657,ENSP00000342235,ENSP00000344786,ENSP00000357982,ENSP00000358202,ENSP00000358795,ENSP00000360296,ENSP00000360472,ENSP00000361027,ENSP00000367459,ENSP00000368752,ENSP00000369981,ENSP00000379154…	ABLIM2,AMOT,ASCL1,CCK,EMX2,ERBB4,GPR37,JPH3,KALRN,KIAA0319,LGI1,NEURL,NEUROD4,NFASC,NR2E1,P2RY12,PDE4B,PPAP2B,PRNP,RASGEF1A,ROBO2,S1PR1,SEMA3E,SEMA7A,SH3GL2,SLC7A10,SPTBN4,WWC1
GO:0050804	modulation of synaptic transmission	11	0.0399	ENSP00000284262,ENSP00000285379,ENSP00000308549,ENSP00000330219,ENSP00000357982,ENSP00000358795,ENSP00000360472,ENSP00000361768,ENSP00000378464,ENSP00000381412,ENSP00000418741	ADORA1,CA2,CAMK2A,CNTNAP4,CPLX3,JPH3,LGI1,NEURL,NR2E1,RIMS3,SYN3
GO:0071420	cellular response to histamine	3	0.0399	ENSP00000023897,ENSP00000295454,ENSP00000410732	GABRA1,GABRB1,GABRG2
GO:0051094	positive regulation of developmental process	26	0.0413	ENSP00000216775,ENSP00000227524,ENSP00000242994,ENSP00000244458,ENSP00000252854,ENSP00000261918,ENSP00000263373,ENSP00000263754,ENSP00000265136,ENSP00000265922,ENSP00000266744,ENSP00000280979,ENSP00000283268,ENSP00000285379,ENSP00000286574,ENSP00000305785,ENSP00000310305,ENSP00000336627,ENSP00000342235,ENSP00000354481,ENSP00000357982,ENSP00000358795,ENSP00000361027,ENSP00000362616,ENSP00000384690…	AKAP6,AMOT,ASCL1,CA2,COBL,CPNE6,DBC1,DMRT2,ERBB4,FAM5B,FEZF2,KAT2B,MMD2,NAP1L2,NEURL,NEUROD4,NR2E1,OLFM1,P2RY2,PACSIN1,PRPF19,ROBO2,SEMA7A,SLITRK4,SPTBN4,WIF1
GO:0007267	cell-cell signaling	23	0.049	ENSP00000023897,ENSP00000216775,ENSP00000217420,ENSP00000242152,ENSP00000263033,ENSP00000263934,ENSP00000278379,ENSP00000287641,ENSP00000295454,ENSP00000307549,ENSP00000314520,ENSP00000314649,ENSP00000328511,ENSP00000330219,ENSP00000340684,ENSP00000342952,ENSP00000348897,ENSP00000378464,ENSP00000380271,ENSP00000381412,ENSP00000387694,ENSP00000410732,ENSP00000417161	ADCY2,ALDH5A1,CAMK2A,CPLX3,CPNE6,GABRA1,GABRA2,GABRB1,GABRG2,GPR143,KCNA2,KCNA4,KIF1B,MAOA,NPTX1,NPY,RAPGEF4,SLC12A5,SLC1A2,SLC32A1,SST,SYN3,SYTL4

## Sheet: Suppl. 6 - TOP genes
	Polysome	Translation	Translation and buffering
total # of genes	171	43	91
5'TOP (Hieh et al)	0	0	0
5´TOP (Yamashita et al)	45	6	12
mRNAs translationally suppressed (Larsson et al)	5	1	2
%	100	100	100
TOP (Hsieh)	0	0	0
TOP (Yamashita)	26.3158	13.9535	13.1868
mRNAs translationally suppressed (Larsson et al)	2.92398	2.32558	2.1978

## Sheet: Suppl. 7 - qPCR Primers
Gene	Forward Primer (5'-3')	Reverse Primer (5'-3')
COL5A2	AGCAAACCCATCCAGTGTACC	CCATAAGCGAACTGAGACCCTC
FOXC1	ACTTTGGGGAGATGGCGATT	AGATAGGAGCGGCAGATAGC
ITGA11	AGGTCCCTAAAAGCACTCAAGTACA	TCACGGAAGATGAAGGGGCT
LOX	CGACCCCTACTACATCCAGG	CTTTGGGGAAATCTGAGCAGC
WISP1	TGTGTAGCGTGGAATGTGTTTG	ACAAGAAAAGCCACCAACTCC
SNAI2	GCCTGTCATACCACAACCAGA	GGAATGGAGCAGCGGTAGTC
RPL35	AAACAGTGGCATGGTTCGTG	TTGAGGGGTACAGCATCACT
RPL13	TTTCCGCTCGGCTGTTTTCC	GCCTTACGTCTGCGGATCT
NAP1L1	TCCCCATACTAGTCGCCGAT	AGCTGACGTGCTTTGAGTTT
AP2A	CCGACATCCGGAACTGTAAGA	ATGTCATGGCCAAGCAGGAA
B2M	AAAGTGGAGCATTCAGACTTGT	GCGGCATCTTCAAACCTCC
TBP	TGACCCAGCATCACTGTTTC	CCAGCACACTCTTCTCAGCA
